# Supplementary material for: Metagenomic detection of eumycetoma causative agents from households of patients residing in two Sudanese endemic villages in White Nile State
Source: PLoS Negl Trop Dis. 2022 Aug 30;16(8):e0010385. doi: 10.1371/journal.pntd.0010385 (PMC9467367; doi:10.1371/journal.pntd.0010385)
Supplement: S1 Table — Sheets: A: Cultural and Sanger results; B: ASV in samples from White Nile (sequences); C: ASV in samples grouped for type and houses (%); D: Table of fungal species and genera associated with eumycetoma, found in the different sample types (%); E: ASV in soil samples from the non-endemic region (%); F: ASV in black grains samples (%). G: correlation between the eumycetoma associated species and the different sites. (XLSX) [file pntd.0010385.s001.xlsx]

## Sheet: TableS1a
House	Fungi isolates	Morph.	Sanger total fungi sequencing	Aspergillus niger	Aspergillus nidulans	Aspergillus terreus	Asparagellus flavus	Asperillus fumicatus	Fusarium spp	Aerobasidium pullulans	Alternaria spp	Candida krusei	Mucor Spp	Chaetomium atroubrunneum	Bipolaris spp	Trichosporon ovoides	Trichosporon sp	Trichosporon mucoides	?	Sanger sequencing		SANGER RESULTS
2	11			1	3	2			2		1			1					1	4		Name	Samples	Species	Family	Accession number	% identity	% cover
5	4								2	1									1	1		House 2
7	25			2	1			1	7	2		1	8					1	2	3		2_S2_1	Soil up	Gymnascella dankaliensis	Gymnoascaceae	HM991265.1	1	1
9	13			3	3		1	1	2				2			1				3		2_S2_2	Soil 30cm	Aspergillus terreus	Trichocomaceae	MG811575.1	0.99	1
10	12			1	1	1			2	1					1				5	8		2_R1(B, D)	Dung	Aspergillus nidulans	Trichocomaceae	KY0746	1	1
15	26			3		3	1		8				7				2		2	4		2_roof G Col2	Roof	Chaetomium atrobrunneum	Chaetomiaceae	KX1465	0.99	0.99
16	11							1	3		2				1				4	5		House 5_
18	14			3		2			5	1			3							3		5S1	Soil up	Fusarium falciforme	Nectriaceae	AB779669.1	1	1
21	8					1			4				3							0		House 7
Total	124	93	31	13	8	9	2	3	35	5	3	1	23	1	2	1	2	1	15	31		7S1	Soil up	Cladorrhinum bulbillosum	Lasiosphaeriaceae	KC254016.1	0.99	0.99
																						7R2	Dung	Curvularia spicifera	Pleosporaceae,	MG780411.1	1	1
Left: species and genera isolated from the Houses by culture																						7H roof	Roof	Aspergillus nidulans	Trichocomaceae	KY074657.1	0.99	1
Right: Fungal species confirmed by Sanger sequencing																						House 9
In red species causing eumycetoma																						9_S2	Soil 30cm	Aspergillus nidulans	Trichocomaceae	KY828902.1	1	1
																						9_H roof col1	Roof	Aspergillus nidulans	Trichocomaceae	KY074657.1	1	1
																						9_H roof col2	Roof	Aspergillus nidulans	Trichocomaceae	KY074657.1	1	0.99
																						House 10
																						10 S1_1	Soil up	Subramaniula thielavioides	Chaetomiaceae	MG250406.1	0.97	0.99
																						10_S1_2	Soil up	Taifanglania parvispora	Chaetomiaceae	KF719170.1,	0.99	0.94
																						10 S2_1	Soil 30 cm	Gymnascella dankaliensis	Gymnoascaceae	HM991265.1	0.99	1
																						10 T1	Thorn	Aureobasidium pullulans	Aureobasidiaceae	AY225166.1	0.99	0.99
																						10_T2	Thorn	Sordaria spp	Sordariaceae	JN207345.1	0.99	1
																						10_ R1	Donkey dung	Aspergillus terreus	Trichocomaceae	KT360948.1	1	1
																						10_R2	Dung	Aspergillus nidulans	Trichocomaceae	KX878986.1	1	1
																						10_W2	Wall	Cladorrhinum bulbillosum	Lasiosphaemiaceae	KC254016.1	0.99	0.94
																						House 15
																						15_S1	Soil up	Sordaria fimicola	Sordariaceae	EU918704.1	1	0.99
																						15_S2	Soil 30cm	Aspergillus terreus	Trichocomaceae	MG811575.1	1	0.99
																						15_T1	Thorn	Aspergillus niger	Trichocomaceae	MH109325.1	1	0.99
																						15_H roof	Roof	Mixed Rhizopus oryzae/		MH156645.1	0.92	1
																						House 16 Alsobahee
																						16_Food 1	Animal Hroof	Setosphaeria rostrata	Pleosporaceae	MG780399.	1	1
																						16_Food 2	Animal Hroof	Albifimbria verrucaria	Stachybotryaceae	KU845881	0.998	1
																						16 R 3	Dung	Sordariomycetes sp.	Sordariomycetidae	KX611033	0.782	0.994
																						16 S 1	Soil up	Sordaria fimicola	Sordariomycetidae	AY681174	0.99	1
																						16T2	Thorn	Fusarium oxysporum	Nectriaceae	KM817213.1	1	1
																						HOUSE 18 Alandals
																						18_H roof	Roof	Aspergillus terreus	Trichocomaceae	KT778597.1	1	0.99
																						18_H roof2	Roof	Aspergillus niger	Trichocomaceae	MH109325.1	1	1
																						18_T2	Thorn	Aspergillus niger	Trichocomaceae	MH109325.1	1	1

## Sheet: Table S1b
In grey background, fungal genera and species associated with eumycetoma.	S1= superficial soil samples, S2= soil at 30 cm depth samples, R=animal dung samples, W= Wall samples, HR = dried local plants T= Thorn Samples
# Constructed from biom file
#AVS ID	2S1-ITS	2S2-ITS	2R-ITS	2Roof-ITS	2W-ITS	5S1-ITS2	5S2-ITS2	5R1-ITS2	5W1-ITS2	5HRoof-ITS2	5T3-ITS2	7S1-ITS2	7S2-ITS2	7Roof-ITS2	7Rt-ITS2	7T-ITS2	7W-ITS2	9S1-ITS	9S2-ITS	9HRoof-ITS	9R1-ITS	10S1-ITS	10S2-ITS	10R1-ITS	10Roof-ITS	10W1-ITS	10T-ITS	15S1-ITS	15S2-ITS	15Rt-ITS	15W-ITS	15T-ITS	16S1-ITS	16S2-ITS	16HR-ITS	16R1-ITS	16Roof-ITS	16T-ITS	18S1-ITS	18S2-ITS	18Roof-ITS	18W-ITS	18T1-ITS	18T2-ITS	21S1-ITS	21S2-ITS	21HR-ITS	21Rt-ITS	21W-ITS
k__Fungi;p__Ascomycota;c__Dothideomycetes;o__Pleosporales;f__Pleosporaceae;g__Exserohilum;s__Exserohilum_rostratum	332	29	5	4	965	55	234	363	15529	0	0	587	61	0	255	0	5504	92	118	37	0	0	21	4357	12	4678	12	0	95	84	2884	0	30	97	51	0	47	5	193	30	107	715	162	14	293	252	10	26	38
k__Fungi;p__Ascomycota;c__Eurotiomycetes;o__Eurotiales;f__Aspergillaceae;g__Aspergillus;s__Aspergillus_ruber	208	107	0	5	23	24	85	0	12	0	21	0	0	0	34	0	211	186	58	1989	0	0	12	90	20791	126	0	0	19	11	62	0	7	6	0	0	0	0	0	17	0	0	0	0	19	6	0	0	0
k__Fungi;p__Ascomycota;c__Dothideomycetes;o__Pleosporales;f__Pleosporaceae;g__Alternaria;s__Alternaria_alternata	706	22	20	107	47	0	35	8	5	0	0	152	12	0	45	0	71	210	137	0	5	6	9	8028	0	8291	8	0	175	111	230	0	0	150	6	15	0	0	129	28	19	0	0	0	78	210	0	6	0
k__Fungi;p__Ascomycota;c__Sordariomycetes;o__Sordariales;f__Sordariales_fam_Incertae_sedis;g__Madurella;s__Madurella_mycetomatis	24	0	0	0	54	309	1274	201	0	0	0	33	28	0	4616	0	1941	121	0	0	114	702	945	0	0	0	0	1089	63	36	408	0	0	0	0	62	0	0	0	0	0	236	0	0	236	114	0	14	697
k__Fungi;p__Ascomycota;c__Dothideomycetes;o__Pleosporales;f__Pleosporaceae;g__Curvularia;s__Curvularia_lunata	779	207	60	0	334	73	321	128	36	0	0	306	0	0	125	0	2212	674	319	0	0	32	18	38	0	42	0	0	51	110	527	0	28	57	0	4	0	0	132	40	0	95	0	0	609	503	0	98	90
k__Fungi;p__Ascomycota;c__Dothideomycetes;o__Pleosporales;f__Pleosporaceae;g__Curvularia;s__Curvularia_tsudae	268	103	0	0	201	0	287	97	28	0	0	732	64	0	152	0	661	280	73	0	8	32	0	112	0	118	0	0	31	115	209	0	22	18	38	0	0	0	32	0	0	1952	0	0	187	305	0	0	117
k__Fungi;p__Ascomycota;c__Sordariomycetes;o__Hypocreales;f__Nectriaceae;g__Fusarium;s__unidentified	16	4	0	0	0	0	0	58	0	0	0	5	0	0	0	0	0	21	0	0	0	0	0	579	4108	538	0	4	13	0	34	0	0	0	0	0	0	0	76	0	0	90	0	0	0	0	0	0	0
k__Fungi;p__Ascomycota;c__Eurotiomycetes;o__Eurotiales;f__Aspergillaceae;g__Aspergillus;__	45	27	0	64	53	98	43	31	28	17	32	0	0	31	140	0	961	0	12	0	0	76	17	26	1386	20	0	59	16	0	35	0	0	9	14	22	0	0	0	0	0	0	0	0	18	0	0	0	0
k__Fungi;p__Ascomycota;c__Dothideomycetes;o__Capnodiales;f__Cladosporiaceae;g__Cladosporium;s__unidentified	1283	0	644	123	16	0	0	0	0	0	0	0	0	28	54	0	21	158	25	4	0	0	5	68	0	66	0	0	54	396	43	32	0	0	0	0	0	0	31	6	0	0	0	0	0	0	0	0	0
k__Fungi;p__Ascomycota;c__Eurotiomycetes;o__Eurotiales;f__Aspergillaceae;g__Aspergillus;s__Aspergillus_rugulosus	52	24	0	0	0	44	84	0	0	0	0	0	0	0	15	0	292	31	0	25	39	0	44	0	1011	0	0	0	33	43	69	0	0	0	0	0	0	940	0	91	0	29	0	0	0	0	0	0	0
k__Fungi;p__Ascomycota;c__Dothideomycetes;o__Pleosporales;f__Pleosporaceae;g__Curvularia;s__unidentified	260	28	13	0	144	0	45	425	8	0	0	225	0	0	52	0	122	119	102	15	68	0	0	0	0	9	0	5	50	0	57	0	117	54	0	0	0	0	594	0	0	55	0	0	72	85	0	0	0
k__Fungi;p__Ascomycota;c__Eurotiomycetes;o__Eurotiales;f__Aspergillaceae;g__Aspergillus;s__Aspergillus_fumigatus	0	0	0	0	0	0	0	0	0	0	0	0	0	0	0	0	0	0	0	0	0	0	0	23	2187	25	0	22	0	0	48	0	0	0	0	0	0	0	0	0	0	0	41	0	0	0	0	0	0
k__Fungi;p__Ascomycota;c__Eurotiomycetes;o__Chaetothyriales;f__Herpotrichiellaceae;g__Exophiala;__	0	0	2136	0	9	0	0	0	0	0	0	0	0	0	0	0	0	0	0	0	0	0	0	0	0	0	0	0	0	0	0	0	0	0	0	0	0	0	0	0	0	0	0	0	0	0	0	0	0
k__Fungi;p__Ascomycota;c__Dothideomycetes;o__Pleosporales;f__Pleosporaceae;g__Curvularia;__	92	138	0	16	39	23	98	61	0	0	0	51	0	0	61	0	280	104	44	0	0	0	0	0	0	0	0	0	31	23	38	0	32	47	0	0	0	0	337	83	0	218	0	0	76	125	0	26	0
k__Fungi;p__Ascomycota;c__Dothideomycetes;o__Capnodiales;f__Cladosporiaceae;g__Cladosporium;__	826	47	128	89	0	0	0	0	0	0	0	0	0	0	52	0	17	62	0	0	0	0	0	0	0	0	0	0	66	183	0	0	0	80	0	0	0	0	0	0	14	0	0	0	32	0	0	0	0
k__Fungi;p__Ascomycota;c__Sordariomycetes;o__Hypocreales;f__Nectriaceae;g__Fusarium;__	20	11	79	20	0	8	104	0	10	0	0	468	0	0	20	0	149	63	95	0	0	0	0	0	19	0	0	5	27	16	32	0	0	20	0	0	0	0	112	0	0	0	0	0	10	19	0	0	0
k__Fungi;p__Ascomycota;c__Eurotiomycetes;o__Eurotiales;f__Aspergillaceae;g__Aspergillus;s__Aspergillus_terreus	0	0	0	0	0	0	0	0	0	0	4	0	0	0	8	0	52	0	0	0	0	0	0	0	225	0	0	0	0	0	0	0	0	0	0	0	0	0	0	0	0	0	0	0	0	0	329	0	0
k__Fungi;p__Ascomycota;c__Sordariomycetes;o__Hypocreales;f__Nectriaceae;g__Fusarium;s__Fusarium_solani	0	0	108	0	0	0	0	0	0	0	0	0	0	0	0	0	0	0	0	0	0	0	0	0	0	0	0	55	218	0	0	0	0	111	0	0	0	0	0	0	0	0	0	0	0	0	0	0	0
k__Fungi;p__Ascomycota;c__Eurotiomycetes;o__Eurotiales;f__Aspergillaceae;g__Aspergillus;s__Aspergillus_collinsii	0	0	316	0	0	0	0	0	0	0	0	0	0	0	0	0	0	0	0	0	0	0	0	0	0	0	0	0	0	0	0	0	0	0	0	0	0	0	0	0	0	0	0	0	0	0	0	0	0
k__Fungi;p__Ascomycota;c__Eurotiomycetes;o__Eurotiales;f__Aspergillaceae;g__Aspergillus;s__Aspergillus_flavus	34	0	0	0	0	32	66	0	0	0	0	0	0	0	0	0	149	0	0	0	0	0	0	0	0	0	0	0	0	0	22	0	0	0	0	0	0	0	0	0	0	0	0	0	0	0	0	0	0
k__Fungi;p__Ascomycota;c__Sordariomycetes;o__Hypocreales;f__Nectriaceae;g__Fusarium;s__Fusarium_penzigii	0	0	0	0	0	0	0	0	0	0	0	0	0	0	0	0	0	0	0	0	0	0	0	0	0	0	0	220	0	0	0	0	0	0	0	0	0	0	0	0	0	0	0	0	0	0	0	0	0
k__Fungi;p__Ascomycota;c__Sordariomycetes;o__Hypocreales;f__Hypocreales_fam_Incertae_sedis;g__Acremonium;s__Acremonium_persicinum	0	10	0	0	0	0	0	0	0	0	0	0	0	0	0	0	15	0	152	0	0	0	0	0	0	0	0	0	0	9	0	0	0	0	0	0	0	0	0	0	0	0	0	0	0	0	0	0	0
k__Fungi;p__Ascomycota;c__Eurotiomycetes;o__Eurotiales;f__Aspergillaceae;g__Aspergillus;s__Aspergillus_caespitosus	0	0	0	0	0	0	0	0	0	0	0	0	0	0	0	0	0	0	0	0	0	0	0	0	45	0	0	0	0	0	119	0	0	0	0	0	0	0	0	0	0	0	0	0	0	0	0	0	0
k__Fungi;p__Ascomycota;c__Dothideomycetes;o__Pleosporales;f__Pleosporaceae;g__Curvularia;s__Curvularia_hawaiiensis	39	0	0	0	0	0	0	0	0	0	0	0	0	0	9	0	23	21	16	0	0	0	0	0	0	0	0	0	0	14	0	0	0	0	0	0	0	0	0	0	0	0	0	0	10	0	0	0	0
k__Fungi;p__Ascomycota;c__Dothideomycetes;o__Pleosporales;f__Pleosporaceae;g__Bipolaris;s__Bipolaris_cactivora	14	0	0	8	0	0	0	0	0	0	0	0	0	0	0	0	0	0	0	0	0	0	0	0	0	0	0	0	0	0	70	0	0	17	0	0	0	0	0	0	0	0	0	0	0	0	0	0	0
k__Fungi;p__Ascomycota;c__Dothideomycetes;o__Pleosporales;f__Pleosporaceae;g__Curvularia;s__Curvularia_clavata	26	0	0	22	0	0	0	0	0	0	0	0	0	0	0	0	0	0	0	0	0	0	0	0	0	0	0	0	0	47	0	0	0	0	0	0	0	0	0	0	0	0	0	0	0	0	0	0	0
k__Fungi;p__Ascomycota;c__Sordariomycetes;o__Microascales;f__Microascaceae;g__Microascus;__	0	0	0	0	0	0	0	0	0	0	0	0	0	0	0	0	55	0	0	0	0	0	0	0	0	0	0	0	29	0	0	0	0	8	0	0	0	0	0	0	0	0	0	0	0	0	0	0	0
k__Fungi;p__Ascomycota;c__Dothideomycetes;o__Pleosporales;f__Pleosporaceae;g__Exserohilum;s__unidentified	0	0	0	0	0	0	0	0	0	0	0	0	0	0	0	0	49	0	0	0	0	0	0	0	0	0	0	0	0	0	0	0	0	0	0	0	0	0	0	0	0	0	0	0	0	0	0	0	0
k__Fungi;p__Ascomycota;c__Sordariomycetes;o__Sordariales;f__Sordariales_fam_Incertae_sedis;g__Madurella;s__Madurella_fahalii	0	0	0	0	0	12	0	0	0	0	0	0	0	0	0	0	4	0	0	0	0	0	0	0	0	0	0	0	0	0	0	0	0	0	0	0	0	0	32	0	0	0	0	0	0	0	0	0	0
k__Fungi;p__Ascomycota;c__Dothideomycetes;o__Pleosporales;f__Pleosporaceae;g__Curvularia;s__Curvularia_eragrostidis	15	0	0	0	7	0	0	0	0	0	0	0	0	0	0	0	0	7	0	0	0	0	0	0	0	0	0	0	0	0	0	0	0	0	0	0	0	0	0	5	0	0	0	0	13	0	0	0	0
k__Fungi;p__Ascomycota;c__Dothideomycetes;o__Pleosporales;f__Pleosporaceae;g__Exserohilum;__	0	0	0	0	0	0	0	0	0	0	0	0	0	0	0	0	0	0	0	0	0	0	0	0	0	0	0	0	0	0	0	0	0	20	0	0	0	0	0	0	0	0	0	0	0	0	0	0	0
k__Fungi;p__Ascomycota;c__Dothideomycetes;o__Pleosporales;f__Pleosporaceae;g__Alternaria;s__Alternaria_solani	17	0	0	0	0	0	0	0	0	0	0	0	0	0	0	0	0	0	0	0	0	0	0	0	0	0	0	0	0	0	0	0	0	0	0	0	0	0	0	0	0	0	0	0	0	0	0	0	0
k__Fungi;p__Ascomycota;c__Dothideomycetes;o__Pleosporales;f__Pleosporaceae;g__Alternaria;s__Alternaria_cheiranthi	0	0	0	0	0	0	0	0	0	0	0	0	0	0	0	0	0	7	0	0	0	0	0	0	0	0	0	0	0	0	0	0	0	0	0	0	0	0	0	0	0	0	0	0	0	9	0	0	0
k__Fungi;p__Ascomycota;c__Dothideomycetes;o__Pleosporales;f__Pleosporaceae;g__Bipolaris;__	0	0	0	0	0	0	0	0	0	0	0	0	0	0	0	0	5	0	0	0	0	0	0	0	0	0	0	0	0	0	0	0	0	0	0	0	0	0	0	0	0	0	0	0	5	5	0	0	0
k__Fungi;p__Ascomycota;c__Sordariomycetes;o__Microascales;f__Microascaceae;g__Microascus;s__unidentified	0	0	0	0	0	0	0	0	0	0	0	0	0	0	0	0	0	0	0	0	0	0	0	0	0	0	0	0	0	0	12	0	0	0	0	0	0	0	0	0	0	0	0	0	0	0	0	0	0
k__Fungi;p__Ascomycota;c__Dothideomycetes;o__Pleosporales;f__Pleosporaceae;g__Curvularia;s__Curvularia_tuberculata	0	0	0	0	0	0	0	0	0	0	0	0	0	0	0	0	0	0	12	0	0	0	0	0	0	0	0	0	0	0	0	0	0	0	0	0	0	0	0	0	0	0	0	0	0	0	0	0	0
k__Fungi;p__Ascomycota;c__Dothideomycetes;o__Pleosporales;f__Pleosporaceae;g__Curvularia;s__Curvularia_pseudorobusta	0	0	0	0	0	0	0	0	0	0	0	0	0	0	0	0	0	12	0	0	0	0	0	0	0	0	0	0	0	0	0	0	0	0	0	0	0	0	0	0	0	0	0	0	0	0	0	0	0
k__Fungi;p__Ascomycota;c__Eurotiomycetes;o__Eurotiales;f__Aspergillaceae;g__Aspergillus;s__Aspergillus_penicillioides	0	0	0	0	0	0	0	0	0	0	0	0	0	0	0	0	0	0	0	0	0	0	0	0	3	0	0	0	0	0	0	0	0	0	0	0	0	0	0	0	0	0	0	0	0	0	0	0	0
k__Fungi;p__Ascomycota;c__Dothideomycetes;o__Pleosporales;f__Pleosporaceae;g__Curvularia;s__Curvularia_verruculosa	0	0	0	0	0	0	0	0	0	0	0	0	0	0	0	0	0	0	0	0	0	0	0	3	0	0	0	0	0	0	0	0	0	0	0	0	0	0	0	0	0	0	0	0	0	0	0	0	0
k__Fungi;p__Ascomycota;c__Dothideomycetes;o__Pleosporales;f__Pleosporaceae;g__Alternaria;__	0	0	0	0	3	0	0	0	0	0	0	0	0	0	0	0	0	0	0	0	0	0	0	0	0	0	0	0	0	0	0	0	0	0	0	0	0	0	0	0	0	0	0	0	0	0	0	0	0
k__Fungi;__;__;__;__;__;__	13398	4109	4869	0	11179	16434	13604	28330	7784	120	121	12536	17540	9	26145	88006	17016	26158	9471	0	7013	24611	18373	3150	34	3472	1339	2020	9645	12950	19184	0	15469	9637	35862	2719	373	21	3694	23474	7	4802	15	44	17828	11416	0	2105	4123
k__Fungi;p__Ascomycota;c__Pezizomycetes;o__Pezizales;f__Ascobolaceae;__;__	227	673	596	0	5163	8806	10206	2955	19773	0	0	2209	7892	0	3260	0	11878	10217	6805	0	3884	3098	2573	480	15	453	22	4475	1759	2122	73	0	163	465	6762	139	0	0	64	6	0	24	0	0	4135	3509	0	13454	4683
k__Fungi;p__Ascomycota;__;__;__;__;__	1103	1855	143	0	5839	13076	1272	621	4448	29278	0	3103	9455	0	846	0	1450	5769	1925	0	6986	338	5	0	0	16	0	66	165	316	297	18	250	111	950	1588	0	54	0	106	168	178	0	0	2765	4736	0	225	2532
k__Fungi;p__unidentified;c__unidentified;o__unidentified;f__unidentified;g__unidentified;s__unidentified	742	955	22	0	491	1256	2424	1267	350	31	78	482	546	0	16351	44	2118	812	889	8	4	3593	1929	273	65	217	10	1506	1518	3204	149	0	1691	1717	1083	2578	90	0	2496	8520	4	741	0	0	2729	1369	0	1672	21
k__Fungi;p__Ascomycota;c__Sordariomycetes;o__Sordariales;f__Sordariaceae;__;__	1770	733	53	15	448	510	1210	11866	2181	0	1347	166	268	0	6029	141	5661	1557	215	0	141	2257	216	667	105	538	0	101	559	1623	3664	0	13156	54	292	55	0	0	168	39	0	612	124	75	937	287	21	93	5838
k__Fungi;p__Ascomycota;c__Dothideomycetes;o__Pleosporales;f__Sporormiaceae;g__Preussia;s__Preussia_terricola	644	238	9	0	1618	1307	8060	303	466	0	0	1581	10867	0	1130	0	3794	546	203	0	5034	1281	199	423	0	379	0	24	724	186	353	0	498	432	338	0	39	0	111	260	0	1200	0	0	4485	925	0	15	9433
k__Fungi;p__Neocallimastigomycota;c__Neocallimastigomycetes;o__Neocallimastigales;f__Neocallimastigaceae;__;__	225	271	117	0	7	11	0	142	0	0	0	0	0	0	9368	0	313	1333	725	0	0	0	0	11740	0	20105	0	10	10	0	22	0	0	51	0	811	0	0	0	0	0	0	0	0	83	12	0	3106	0
k__Fungi;p__Ascomycota;c__Dothideomycetes;o__Pleosporales;f__Sporormiaceae;g__Preussia;s__unidentified	1129	459	178	0	470	16727	590	329	237	0	232	1436	95	48	1624	0	2023	421	183	0	903	673	433	138	0	148	0	4986	1086	1154	553	0	640	880	261	36	0	0	297	158	0	307	22	0	529	21	0	7	252
k__Fungi;p__Ascomycota;c__Sordariomycetes;o__Sordariales;__;__;__	53	0	217	0	421	941	12502	4363	6102	0	32	1057	254	0	2576	0	2306	277	79	0	2664	44	2	42	0	45	7	0	5	31	0	0	0	0	759	71	0	0	146	59	0	402	0	0	1332	635	0	565	763
k__Fungi;p__Basidiomycota;c__Agaricomycetes;__;__;__;__	0	75	0	0	0	7	10510	0	0	0	27	5	15	0	7	0	23026	39	161	0	0	0	5	0	0	10	0	0	0	4	0	0	9	0	0	0	0	0	287	8	0	124	0	0	10	0	0	80	4
k__Fungi;p__Basidiomycota;c__Agaricomycetes;o__Agaricales;f__Psathyrellaceae;g__Coprinellus;__	0	0	436	0	0	0	25	21490	2216	0	0	2931	0	0	224	0	0	0	32	0	0	33	0	0	0	10	0	0	0	5	6	0	0	0	4353	0	0	0	0	277	0	673	0	0	0	0	0	13	0
k__Fungi;p__Ascomycota;c__Dothideomycetes;o__Dothideales;f__Aureobasidiaceae;__;__	289	63	0	15913	20	0	31	27	53	7728	223	127	0	136	29	0	82	243	27	63	0	0	0	0	90	0	35	0	147	23	282	329	11	30	0	0	0	269	209	0	4379	58	231	407	23	123	171	21	0
k__Fungi;p__Ascomycota;c__Pezizomycetes;o__Pezizales;f__Ascodesmidaceae;g__Cephaliophora;s__unidentified	448	0	44	0	37	121	143	14	0	0	0	0	26	0	1196	0	0	261	8775	0	0	4	77	0	0	0	0	51	587	134	142	0	0	48	481	0	0	0	18932	0	0	154	0	0	0	19	0	0	0
k__Fungi;p__Ascomycota;c__Pezizomycetes;o__Pezizales;f__Ascobolaceae;g__Ascobolus;s__unidentified	1678	0	0	0	1402	320	766	62	299	0	0	1645	63	0	106	0	20513	1055	1704	0	385	0	0	0	0	0	0	0	43	125	0	0	0	0	198	0	0	0	0	0	0	0	0	0	8	761	0	0	47
k__Fungi;p__Ascomycota;c__Dothideomycetes;o__Dothideales;__;__;__	0	10	0	108	0	0	0	0	0	0	7542	8	0	30	0	0	3	16	0	0	0	0	0	0	0	0	16432	0	128	216	111	100	0	155	0	33	0	523	179	0	10	0	0	3383	0	8	0	0	0
k__Fungi;p__Mucoromycota;c__Mucoromycetes;o__Mucorales;f__Rhizopodaceae;g__Rhizopus;s__Rhizopus_microsporus	28	0	0	0	3	0	0	26	0	0	0	0	0	0	0	0	18	0	0	0	4	23	94	4	0	27	0	0	59	87	27174	0	0	39	0	0	0	0	9	0	0	15	0	0	5	17	0	0	8
k__Fungi;p__Ascomycota;c__Sordariomycetes;o__Sordariales;f__Lasiosphaeriaceae;g__Podospora;s__Podospora_intestinacea	25	18	0	0	602	10469	2262	771	1644	0	0	756	53	0	3743	0	1738	172	24	0	184	85	0	23	0	21	0	0	5	15	41	0	11	0	443	27	0	0	14	415	0	96	0	0	721	541	0	288	1441
k__Fungi;p__Ascomycota;c__Dothideomycetes;o__Pleosporales;f__Didymellaceae;__;__	477	11	68	1290	1062	0	134	50	0	2082	0	834	30	0	0	0	294	149	19	0	0	0	0	15	442	11	11	0	218	34	1978	0	78	183	0	6	0	57	12784	65	25	458	0	0	310	0	0	30	9
k__Fungi;p__Basidiomycota;c__Agaricomycetes;o__Agaricales;f__Bolbitiaceae;g__Panaeolus;s__Panaeolus_papilionaceus	42	35	19016	0	414	0	0	11	0	18	0	0	0	0	0	0	0	0	0	0	0	0	0	0	0	0	72	0	0	0	0	0	0	0	0	0	0	0	0	0	0	0	0	0	0	0	0	3	0
k__Fungi;p__Basidiomycota;c__Agaricomycetes;o__Cantharellales;f__Ceratobasidiaceae;g__Waitea;s__unidentified	0	0	0	0	0	0	4	0	0	0	0	0	0	0	0	0	0	0	0	0	0	0	0	0	0	0	0	0	5	0	0	0	13728	5	0	0	0	0	3859	0	0	812	0	0	0	0	0	0	0
k__Fungi;p__Neocallimastigomycota;c__Neocallimastigomycetes;o__Neocallimastigales;f__Neocallimastigaceae;g__Piromyces;s__unidentified	111	188	61	0	0	0	0	88	0	0	0	0	0	0	1465	0	23	341	164	0	0	8	45	2122	0	2933	0	0	0	0	49	0	0	13	0	1607	0	0	0	0	0	0	0	0	24	25	0	7979	0
k__Fungi;p__Neocallimastigomycota;c__Neocallimastigomycetes;o__Neocallimastigales;f__Neocallimastigaceae;g__Caecomyces;s__Caecomyces_communis	0	0	52	0	0	0	0	0	0	0	0	0	0	0	0	0	30	0	0	0	0	0	0	3790	0	6755	0	0	0	0	0	0	0	0	0	2015	0	0	0	0	0	0	0	0	0	0	0	4467	0
k__Fungi;p__Ascomycota;c__Dothideomycetes;o__Pleosporales;f__Sporormiaceae;g__Westerdykella;__	818	246	87	0	5207	523	910	2092	451	19	0	13	56	0	318	0	193	91	69	0	0	11	0	19	0	15	0	20	18	17	62	0	747	59	22	0	20	0	26	17	0	991	0	0	2452	504	0	556	57
k__Fungi;p__Ascomycota;c__Dothideomycetes;__;__;__;__	26	0	0	0	39	24	27	101	142	256	0	3757	2189	0	1713	0	7476	17	9	0	30	0	20	0	0	9	4	0	0	0	2	0	2	0	3	0	0	0	0	0	0	0	0	0	18	201	0	0	338
k__Fungi;p__Basidiomycota;c__Agaricomycetes;o__Cantharellales;f__Ceratobasidiaceae;__;__	4	0	0	0	0	0	0	13	0	0	0	15235	54	0	5	0	278	33	51	0	19	25	0	0	0	0	0	0	0	0	0	0	0	0	0	0	0	0	47	20	0	11	0	0	0	2	0	0	0
k__Fungi;p__Basidiomycota;c__Microbotryomycetes;o__Sporidiobolales;f__Sporidiobolaceae;g__Rhodosporidiobolus;s__Rhodosporidiobolus_odoratus	6	0	0	14212	0	0	0	0	0	0	0	11	0	0	0	0	54	0	3	0	0	0	0	0	28	0	0	0	0	0	0	0	0	0	0	0	0	0	0	0	257	0	11	19	0	0	0	0	0
k__Fungi;p__Neocallimastigomycota;c__Neocallimastigomycetes;o__Neocallimastigales;f__Neocallimastigaceae;g__Cyllamyces;s__unidentified	0	0	0	0	0	0	0	0	0	0	0	0	0	0	9	0	288	0	0	0	0	0	0	347	0	547	0	0	0	0	0	0	0	0	0	12964	0	0	0	0	0	0	0	0	10	0	0	265	0
k__Fungi;p__Ascomycota;c__Dothideomycetes;o__Dothideales;f__Aureobasidiaceae;g__Aureobasidium;s__Aureobasidium_thailandense	0	0	0	24	0	0	0	0	0	0	0	0	0	0	0	0	0	0	0	0	0	0	0	0	0	0	13642	0	61	54	170	16	0	43	0	0	0	280	0	0	0	0	0	99	0	0	0	0	0
k__Fungi;p__Ascomycota;c__Pezizomycetes;o__Pezizales;f__Ascobolaceae;g__Ascobolus;__	47	547	0	0	315	306	1518	154	0	0	0	0	0	0	0	0	0	568	7817	0	0	1036	0	0	0	0	0	0	0	0	0	0	127	11	222	0	0	0	376	0	0	64	0	0	0	0	0	0	45
k__Fungi;p__Basidiomycota;c__Agaricomycetes;o__Agaricales;f__Bolbitiaceae;g__Agrocybe;s__Agrocybe_pediades	0	0	0	0	0	6	0	0	0	12647	0	0	0	0	0	0	0	0	0	0	0	0	0	0	0	0	0	0	0	0	0	0	0	0	0	0	0	0	0	0	0	0	0	0	0	0	0	0	0
k__Fungi;p__Ascomycota;c__Sordariomycetes;o__Sordariales;f__Chaetomiaceae;g__Subramaniula;s__Subramaniula_asteroides	225	433	14	0	178	3997	430	200	520	0	66	61	112	0	611	0	1278	600	284	0	306	256	120	84	4	62	0	319	149	199	230	36	148	44	74	0	0	0	0	260	17	78	0	0	154	104	0	67	96
k__Fungi;p__Ascomycota;c__Pezizomycetes;o__Pezizales;f__Pyronemataceae;g__Trichophaeopsis;s__unidentified	51	85	0	0	16	0	4	9	0	0	0	0	0	0	0	0	4	8	79	0	0	63	0	0	0	0	0	5367	2218	973	479	0	16	1762	0	0	0	0	112	0	0	337	0	0	9	0	0	0	0
k__Fungi;p__Ascomycota;c__Dothideomycetes;o__Pleosporales;f__Sporormiaceae;g__unidentified;s__unidentified	0	0	137	0	0	0	0	3165	0	0	3090	0	0	124	1467	110	13	16	12	0	0	0	0	43	0	58	35	77	10	171	0	325	0	6	0	0	0	0	8	11	24	0	96	134	34	2358	0	0	0
k__Fungi;p__Basidiomycota;c__Agaricomycetes;o__Cantharellales;f__Ceratobasidiaceae;g__Waitea;s__Waitea_circinata	10	0	0	0	0	0	6	10	32	0	0	0	7	0	0	0	0	0	0	0	0	0	0	0	0	0	0	0	0	8	0	0	0	0	0	0	0	0	0	0	0	0	0	0	0	0	0	39	9828
k__Fungi;p__Ascomycota;c__Dothideomycetes;o__Capnodiales;f__Cladosporiaceae;__;__	361	0	19	858	15	0	24	29	0	33	0	16	0	5301	54	0	46	77	14	0	0	5	0	0	797	0	0	0	142	24	369	0	0	60	8	19	0	65	24	0	921	0	0	19	20	21	0	12	0
k__Fungi;p__Mortierellomycota;c__Mortierellomycetes;o__Mortierellales;f__Mortierellaceae;g__Mortierella;s__Mortierella_wolfii	0	0	0	0	0	0	461	12	0	0	0	0	0	0	360	0	11	4	0	0	0	2	0	0	0	0	0	7	0	45	22	0	0	0	0	7956	0	0	0	0	0	14	0	0	0	5	0	0	0
k__Fungi;p__Basidiomycota;c__Agaricomycetes;o__Agaricales;f__Agaricaceae;g__Coprinus;s__Coprinus_cordisporus	62	67	15	0	0	321	3593	192	473	0	0	4	0	0	0	0	11	51	0	0	8	0	0	0	0	0	0	0	0	373	0	0	0	0	90	248	0	0	0	0	0	2425	0	0	0	22	0	14	9
k__Fungi;p__Ascomycota;c__Sordariomycetes;o__Sordariales;f__Sordariales_fam_Incertae_sedis;g__Remersonia;s__Remersonia_thermophila	102	171	0	0	0	300	414	119	110	0	0	19	10	0	1237	0	1011	54	0	0	185	218	517	15	0	36	0	31	263	687	30	0	7	98	52	1734	0	0	0	38	0	286	0	0	91	79	0	27	19
k__Fungi;p__Ascomycota;c__Dothideomycetes;o__Pleosporales;f__Phaeosphaeriaceae;g__Phaeosphaeria;s__unidentified	0	27	0	0	23	0	19	8	0	0	0	7732	0	0	26	0	10	9	0	0	0	0	0	0	0	0	0	0	0	0	0	0	0	0	0	0	0	0	0	0	0	0	0	0	0	0	0	0	0
k__Fungi;p__Ascomycota;c__Dothideomycetes;o__Pleosporales;__;__;__	21	0	0	0	47	907	895	148	92	52	0	9	267	0	2674	0	653	50	11	0	918	82	14	15	0	17	0	8	195	22	125	0	55	79	43	29	0	0	13	41	35	97	0	14	38	16	0	0	0
k__Fungi;p__Ascomycota;c__Dothideomycetes;o__Pleosporales;f__Didymosphaeriaceae;g__Pseudopithomyces;s__unidentified	103	53	0	15	17	0	203	39	4882	421	1066	19	0	0	39	0	80	111	19	0	0	0	0	0	0	0	0	0	25	0	134	0	0	14	0	6	0	0	18	41	0	0	0	0	78	84	0	10	0
k__Fungi;p__Ascomycota;c__Dothideomycetes;o__Dothideales;f__Aureobasidiaceae;g__unidentified;s__unidentified	68	0	0	864	26	0	65	0	0	4565	0	56	0	0	0	0	24	28	19	0	0	0	11	0	0	0	35	0	52	0	114	0	0	83	0	0	0	0	139	0	639	0	0	516	0	0	53	0	0
k__Fungi;p__Ascomycota;c__Sordariomycetes;o__Sordariales;f__Chaetomiaceae;__;__	0	9	0	0	180	303	113	0	159	0	0	457	0	0	490	0	435	71	40	0	64	71	0	0	0	0	0	2400	571	284	378	0	0	732	0	0	0	0	61	29	0	96	0	0	29	105	0	0	0
k__Fungi;p__Ascomycota;c__Pezizomycetes;o__Pezizales;__;__;__	552	209	7	0	0	280	24	454	0	0	0	637	432	0	13	0	0	1900	1624	0	8	0	0	3	0	4	0	0	0	95	0	0	0	0	0	0	0	0	49	0	0	312	0	0	68	42	0	17	88
k__Fungi;p__Ascomycota;c__Dothideomycetes;o__Pleosporales;f__Didymosphaeriaceae;g__Paraconiothyrium;s__unidentified	211	85	0	0	7	9	239	43	2578	194	0	28	35	0	64	0	348	79	36	0	11	8	11	18	0	8	0	25	301	90	688	0	241	228	0	34	0	0	76	49	0	32	0	0	87	34	0	0	0
k__Fungi;p__Ascomycota;c__Dothideomycetes;o__Pleosporales;f__Phaeosphaeriaceae;__;__	23	0	0	33	5	8	253	90	2097	1561	0	14	99	0	9	0	51	60	0	0	0	0	0	0	0	0	0	0	85	17	377	0	0	90	0	0	0	0	311	5	0	25	0	0	18	38	0	0	0
k__Fungi;p__Neocallimastigomycota;c__Neocallimastigomycetes;o__Neocallimastigales;f__Neocallimastigaceae;g__Orpinomyces;s__unidentified	125	0	29	0	0	40	0	0	0	0	0	0	0	0	0	0	68	27	0	0	0	0	0	1049	0	1611	0	0	0	17	0	0	0	0	0	177	0	0	0	0	0	0	0	0	24	0	0	1469	0
k__Fungi;p__Basidiomycota;c__Tremellomycetes;o__Filobasidiales;f__Filobasidiaceae;g__Naganishia;s__Naganishia_albida	347	0	0	1437	195	0	22	15	0	215	0	53	11	18	29	0	30	28	8	0	0	0	8	11	13	0	14	0	64	5	444	0	5	50	0	0	0	0	101	0	170	787	0	36	20	30	56	33	5
k__Fungi;p__Mucoromycota;c__Mucoromycetes;o__Mucorales;f__Rhizopodaceae;g__Rhizopus;s__Rhizopus_arrhizus	173	190	6	0	30	0	111	15	15	0	0	0	1156	0	27	0	639	116	64	0	0	0	5	64	0	95	0	0	16	140	1054	0	8	24	0	0	0	0	0	55	0	0	0	0	30	53	0	12	19
k__Fungi;p__Ascomycota;c__Sordariomycetes;o__Sordariales;f__Lasiosphaeriaceae;g__Podospora;s__Podospora_cupiformis	0	5	348	0	104	32	115	473	91	45	0	1400	0	0	425	0	450	20	7	0	18	6	0	11	0	15	0	0	0	13	0	0	0	0	75	0	0	0	9	2	0	29	0	0	40	36	0	164	9
k__Fungi;p__Ascomycota;c__Pezizomycetes;o__Pezizales;f__Ascobolaceae;g__Ascobolus;s__Ascobolus_furfuraceus	60	459	0	0	460	647	558	219	0	0	0	0	0	0	0	0	0	220	63	0	0	638	0	0	0	0	0	0	14	0	0	0	158	0	69	0	0	0	308	0	0	24	0	0	8	0	0	15	21
k__Fungi;p__Ascomycota;c__Sordariomycetes;o__Sordariales;f__Chaetomiaceae;g__unidentified;s__unidentified	215	45	0	0	85	216	269	0	197	0	0	0	0	20	363	0	798	45	81	0	100	53	125	0	0	16	0	179	34	124	130	0	0	11	0	0	0	0	0	404	0	140	0	0	29	0	0	0	47
k__Fungi;p__Ascomycota;c__Pezizomycetes;o__Pezizales;f__Pezizaceae;g__Iodophanus;s__unidentified	206	0	0	0	297	0	167	24	0	0	0	724	1127	0	38	0	11	57	0	0	19	0	0	0	0	0	0	0	0	0	7	0	0	4	372	0	0	0	0	70	0	249	0	0	12	314	0	4	0
k__Fungi;p__Ascomycota;c__Saccharomycetes;o__Saccharomycetales;f__Saccharomycetaceae;g__Saccharomyces;s__Saccharomyces_cerevisiae	2040	1427	0	0	0	16	0	0	0	0	0	0	0	0	7	0	0	0	0	0	0	0	0	0	0	0	0	0	23	17	26	0	0	0	0	0	0	0	0	0	0	0	0	0	0	0	0	0	0
k__Fungi;p__Ascomycota;c__Dothideomycetes;o__Pleosporales;f__Coniothyriaceae;__;__	0	0	0	0	0	0	0	0	0	0	0	0	0	0	0	0	0	0	0	0	0	0	0	0	0	0	12	32	1488	56	352	443	0	1001	0	0	0	0	0	0	0	0	0	0	0	0	0	0	0
k__Chromista;p__unidentified;c__unidentified;o__unidentified;f__unidentified;g__unidentified;s__unidentified	55	0	0	0	0	36	199	30	7	0	0	0	17	0	1705	0	110	9	0	0	0	59	92	0	0	0	0	17	85	154	22	0	0	16	0	53	0	0	0	315	0	24	0	0	18	23	0	124	0
k__Fungi;p__Ascomycota;c__Pezizomycetes;o__Pezizales;f__Pezizaceae;g__Iodophanus;s__Iodophanus_carneus	0	0	0	0	7	0	19	0	0	0	0	1468	0	0	25	0	76	700	0	0	0	0	0	0	0	0	0	0	7	0	0	0	2	0	0	0	0	0	91	603	0	23	0	0	58	54	0	0	0
k__Alveolata;p__Ciliophora;c__Oligohymenophorea;o__Oligohymenophorea_ord_Incertae_sedis;f__Vorticellidae;g__unidentified;s__unidentified	275	0	5	0	0	0	10	5	0	0	0	45	0	0	0	0	19	52	0	0	0	11	0	0	0	0	0	0	0	10	68	0	0	0	0	0	0	0	0	108	0	0	0	0	224	1710	0	398	0
k__Fungi;p__Ascomycota;c__Sordariomycetes;o__Microascales;f__Microascaceae;__;__	22	0	0	0	0	0	0	0	0	0	0	0	0	0	426	0	44	18	9	0	0	3	211	0	0	0	0	1332	646	0	43	0	5	174	0	0	0	0	0	0	0	0	0	0	0	0	0	0	0
k__Fungi;p__Chytridiomycota;c__unidentified;o__unidentified;f__unidentified;g__unidentified;s__unidentified	11	10	0	0	0	0	0	126	0	0	0	0	2	0	2742	0	0	0	0	0	0	0	0	0	0	0	0	0	0	0	0	0	0	0	0	0	0	0	0	0	0	0	0	0	37	0	0	0	0
k__Fungi;p__Basidiomycota;c__Agaricomycetes;o__Agaricales;f__Psathyrellaceae;g__Coprinopsis;s__unidentified	7	37	21	0	0	7	0	0	18	48	105	0	87	0	13	0	0	99	31	0	21	0	0	0	0	0	15	0	0	22	0	0	0	0	0	0	0	0	0	0	0	49	0	20	0	0	0	0	2284
k__Fungi;p__Ascomycota;c__Dothideomycetes;o__Pleosporales;f__Didymellaceae;g__Didymella;__	39	17	0	0	134	0	26	9	475	1132	0	58	0	0	0	0	184	62	23	0	0	0	0	0	0	0	0	0	61	30	232	0	0	0	8	0	0	0	195	14	0	19	0	0	31	71	0	0	0
k__Fungi;p__Basidiomycota;c__Agaricomycetes;o__unidentified;f__unidentified;g__unidentified;s__unidentified	481	29	0	0	0	0	461	88	0	0	0	0	33	0	22	0	0	240	8	0	0	906	148	2	0	6	0	0	9	57	9	0	0	0	4	128	0	0	0	0	0	105	0	0	0	0	0	0	0
k__Fungi;p__Ascomycota;c__Dothideomycetes;o__Pleosporales;f__Sporormiaceae;g__Westerdykella;s__Westerdykella_ornata	29	104	0	0	0	60	38	0	0	0	0	2196	0	0	8	0	192	27	19	0	19	0	0	0	0	0	0	6	0	0	0	0	0	0	0	0	0	0	0	0	0	0	0	0	0	0	0	0	0
k__Fungi;p__Ascomycota;c__Sordariomycetes;o__Hypocreales;f__Nectriaceae;g__Calonectria;__	0	0	0	0	0	0	0	0	0	0	0	0	0	0	0	0	0	0	0	0	0	0	0	0	0	0	0	1894	383	45	96	0	0	203	0	0	0	0	0	0	0	0	0	0	0	0	0	0	0
k__Fungi;p__Ascomycota;c__Sordariomycetes;o__Sordariales;f__Chaetomiaceae;g__Zopfiella;__	0	0	0	0	0	0	0	0	26	0	0	0	0	0	14	0	0	108	0	0	71	0	0	0	0	0	0	0	0	1562	0	0	0	0	53	128	0	0	0	416	0	166	0	0	0	0	0	6	57
k__Fungi;p__Ascomycota;c__Dothideomycetes;o__Pleosporales;f__unidentified;g__unidentified;s__unidentified	13	11	111	0	0	0	26	12	11	122	0	16	0	0	18	8	278	9	0	0	0	0	0	0	0	0	71	25	114	421	703	0	214	132	0	0	0	0	52	0	0	0	0	0	7	128	0	6	0
k__Fungi;p__Ascomycota;c__Sordariomycetes;o__Sordariales;f__Lasiosphaeriaceae;g__Cladorrhinum;s__Cladorrhinum_bulbillosum	0	0	0	0	45	90	246	142	1101	0	6	100	19	0	32	0	540	42	0	0	25	0	0	0	0	0	0	0	0	0	0	0	0	0	0	0	0	0	0	0	0	0	0	0	28	15	0	16	0
k__Fungi;p__Ascomycota;c__Dothideomycetes;o__Botryosphaeriales;f__Aplosporellaceae;g__Aplosporella;s__Aplosporella_javeedii	0	0	0	0	0	0	0	0	0	0	0	0	0	0	0	0	3	0	0	0	0	0	0	0	0	0	12	7	349	8	1753	0	0	275	0	0	0	0	0	0	0	0	0	0	0	0	0	0	0
k__Fungi;p__Basidiomycota;c__Agaricomycetes;o__Agaricales;f__Psathyrellaceae;g__Coprinellus;s__Coprinellus_curtus	0	17	0	0	83	0	0	122	0	1207	0	228	0	0	91	11	0	0	0	0	0	0	0	0	0	0	20	0	0	0	0	0	0	0	0	0	0	0	0	0	15	0	0	0	0	0	0	0	159
k__Fungi;p__Neocallimastigomycota;c__Neocallimastigomycetes;o__Neocallimastigales;f__Neocallimastigaceae;g__unidentified;s__unidentified	5	0	13	0	0	0	0	0	0	0	0	0	0	0	0	0	43	0	0	0	0	0	0	174	0	1079	0	0	0	0	0	0	0	0	0	0	0	0	0	0	0	0	0	0	0	0	0	606	0
k__Fungi;p__Ascomycota;c__Dothideomycetes;o__Pleosporales;f__Phaeosphaeriaceae;g__unidentified;s__unidentified	0	0	0	0	0	0	13	0	0	1379	0	7	10	0	0	0	0	40	9	0	0	0	0	0	0	0	0	0	0	0	76	0	0	28	0	0	0	0	231	0	0	0	0	0	0	18	0	0	0
k__Alveolata;p__Ciliophora;c__Spirotrichea;o__unidentified;f__unidentified;g__unidentified;s__unidentified	394	0	0	0	112	110	217	18	0	0	0	0	7	0	0	0	143	45	0	0	0	7	0	4	0	0	0	0	0	5	0	0	0	59	8	327	0	0	22	0	0	0	0	0	25	0	0	7	0
k__Fungi;p__Ascomycota;c__Dothideomycetes;o__Pleosporales;f__Coniothyriaceae;g__Coniothyrium;s__Coniothyrium_multiporum	33	0	0	0	7	0	0	0	0	0	0	9	0	0	0	7	12	32	23	0	0	0	0	0	0	0	0	0	46	82	225	0	0	960	0	0	0	0	35	11	0	0	0	0	4	13	0	0	0
k__Fungi;p__Ascomycota;c__Saccharomycetes;o__Saccharomycetales;f__Saccharomycetales_fam_Incertae_sedis;g__Candida;s__Candida_tropicalis	747	274	33	0	0	30	0	0	0	0	0	0	93	0	0	0	0	0	0	0	0	0	9	0	0	0	0	0	25	8	22	0	12	14	0	0	0	0	0	0	0	0	0	0	3	0	0	221	0
k__Fungi;p__Basidiomycota;c__Tremellomycetes;o__Tremellales;f__Rhynchogastremataceae;g__Papiliotrema;s__Papiliotrema_laurentii	83	20	7	63	9	0	9	12	0	0	0	20	12	0	0	0	0	0	0	0	0	0	11	0	1145	7	0	3	0	0	27	0	0	0	0	5	0	0	0	0	0	0	0	0	17	8	4	15	0
k__Fungi;p__Basidiomycota;c__Agaricomycetes;o__Agaricales;f__Agaricaceae;g__Coprinus;s__Coprinus_annuloporus	0	0	0	0	0	0	0	0	0	0	0	0	0	0	0	0	0	0	0	0	0	0	36	0	0	0	0	0	487	114	0	0	0	251	0	0	0	0	0	0	0	566	0	0	0	0	0	0	0
k__Fungi;p__Ascomycota;c__Sordariomycetes;o__Glomerellales;f__Plectosphaerellaceae;g__Sodiomyces;s__Sodiomyces_tronii	23	25	0	0	0	0	4	0	0	0	0	0	0	0	1153	0	55	6	0	0	0	22	27	0	0	0	0	32	15	40	16	0	0	16	0	0	0	0	0	0	0	0	0	0	0	0	0	0	0
k__Fungi;p__Ascomycota;c__Eurotiomycetes;o__Onygenales;f__Gymnoascaceae;g__Arachniotus;s__Arachniotus_dankaliensis	26	116	0	6	22	37	14	0	0	0	0	4	0	0	817	0	50	0	0	0	0	0	34	0	0	9	0	13	17	121	21	0	25	12	0	20	0	0	0	0	0	0	0	0	0	0	0	0	0
k__Fungi;p__Ascomycota;c__Saccharomycetes;o__Saccharomycetales;f__Pichiaceae;g__Pichia;s__unidentified	226	306	0	0	0	10	0	0	0	0	0	0	0	0	5	0	25	19	7	0	0	0	0	0	0	6	0	0	294	45	91	0	5	253	0	0	0	0	0	0	0	0	0	0	0	0	0	57	0
k__Fungi;p__Chytridiomycota;c__Spizellomycetes;o__Spizellomycetales;f__Spizellomycetaceae;g__unidentified;s__unidentified	2	0	0	0	0	42	371	11	0	0	0	0	0	0	0	0	312	122	0	0	12	21	51	0	0	0	0	45	0	63	0	0	0	0	41	0	0	0	13	5	0	5	0	0	94	0	0	71	56
k__Fungi;p__Basidiomycota;c__Microbotryomycetes;o__Sporidiobolales;f__Sporidiobolaceae;g__Rhodotorula;s__Rhodotorula_araucariae	4	0	0	104	3	0	0	0	0	0	0	16	0	0	0	0	0	0	0	0	0	0	0	0	145	0	0	0	0	0	22	0	0	0	0	0	0	0	0	0	962	0	0	0	0	0	0	0	0
k__Fungi;p__Ascomycota;c__Pezizomycetes;o__Pezizales;f__Pezizaceae;g__unidentified;s__unidentified	13	0	0	0	0	0	57	0	0	0	0	76	735	0	0	0	218	0	0	0	0	0	0	0	0	0	0	0	0	0	0	0	0	0	11	0	0	0	0	0	0	0	0	0	0	0	0	0	0
k__Fungi;p__Ascomycota;c__Eurotiomycetes;o__Eurotiales;f__Aspergillaceae;g__Penicillium;s__Penicillium_georgiense	40	16	0	0	0	10	8	0	27	0	18	0	0	0	8	0	835	32	56	0	0	8	0	0	0	4	0	0	0	0	9	0	0	5	0	0	0	0	0	7	0	0	0	0	0	0	0	0	0
k__Fungi;p__Basidiomycota;c__Wallemiomycetes;o__Wallemiales;f__Wallemiaceae;g__Wallemia;__	804	0	0	0	0	0	0	0	0	0	0	0	0	213	0	0	0	0	0	0	0	0	0	3	25	6	0	0	0	0	0	0	0	0	0	0	0	0	0	0	0	0	0	0	0	0	0	0	0
k__Fungi;p__Basidiomycota;c__Agaricomycetes;o__Agaricales;f__Strophariaceae;g__Psilocybe;s__Psilocybe_coprophila	7	0	0	0	0	0	0	1000	0	0	0	0	0	0	0	0	0	0	0	0	0	0	0	0	0	0	0	0	0	0	0	0	0	0	0	0	0	0	0	0	0	0	0	10	0	0	0	0	0
k__Fungi;p__Ascomycota;c__Dothideomycetes;o__Botryosphaeriales;f__Botryosphaeriaceae;g__Macrophomina;s__Macrophomina_phaseolina	102	98	0	0	10	104	107	32	0	0	0	20	0	0	25	0	145	92	0	0	0	0	35	0	0	0	0	71	111	0	0	0	0	27	0	0	0	0	0	0	0	6	0	0	11	0	0	0	0
k__Fungi;p__Ascomycota;c__Sordariomycetes;o__Sordariales;f__Chaetomiaceae;g__Zopfiella;s__unidentified	0	0	0	0	0	0	56	0	508	0	0	133	0	0	0	0	84	10	0	0	0	0	0	0	0	0	0	0	0	0	0	0	0	0	0	0	0	0	0	0	0	21	0	0	0	0	0	33	125
k__Fungi;p__Ascomycota;c__Pezizomycetes;o__Pezizales;f__Ascodesmidaceae;g__Cephaliophora;s__Cephaliophora_tropica	19	190	0	0	0	90	21	0	8	0	0	0	0	0	93	0	50	52	0	0	0	18	82	0	0	0	0	7	0	105	0	0	7	52	0	0	0	0	176	0	0	0	0	0	0	0	0	0	0
k__Fungi;p__Ascomycota;c__Sordariomycetes;o__Sordariales;f__Chaetomiaceae;g__Thielavia;s__Thielavia_arenaria	11	17	0	0	0	27	25	9	10	0	0	0	7	12	17	0	774	0	9	0	13	24	0	0	0	0	0	0	5	0	0	0	0	0	0	0	0	0	0	0	0	0	0	0	8	0	0	0	0
k__Fungi;p__Ascomycota;c__Dothideomycetes;o__Pleosporales;f__Didymellaceae;g__Didymella;s__unidentified	55	0	0	0	0	0	0	0	0	0	0	0	0	0	47	0	0	0	0	0	0	0	19	0	0	0	0	0	17	0	358	0	0	0	0	0	0	0	241	0	0	49	0	42	0	0	0	0	0
k__Fungi;p__Basidiomycota;c__Agaricomycetes;o__Agaricales;f__Pleurotaceae;g__unidentified;s__unidentified	0	0	0	0	0	0	0	0	0	0	0	17	48	0	0	0	49	0	0	0	0	0	0	0	0	0	0	0	0	0	0	0	0	4	0	0	0	0	534	119	0	0	0	0	0	0	0	0	33
k__Fungi;p__Ascomycota;c__Sordariomycetes;o__Hypocreales;f__Stachybotryaceae;g__Myrothecium;__	14	12	0	0	11	0	0	55	0	0	0	76	0	0	39	0	33	16	7	0	0	0	0	0	0	0	0	0	0	10	0	0	0	0	0	0	0	0	497	0	0	0	0	0	0	0	0	0	0
k__Fungi;p__Ascomycota;c__Dothideomycetes;o__Pleosporales;f__Sporormiaceae;g__Preussia;s__Preussia_flanaganii	21	0	0	0	0	0	3	46	0	11	178	0	0	0	169	29	0	0	0	0	0	0	11	0	0	0	112	0	0	0	0	0	0	0	0	5	0	0	17	0	17	0	28	41	5	0	13	52	0
k__Fungi;p__Mucoromycota;c__Mucoromycetes;o__Mucorales;f__Choanephoraceae;g__Choanephora;s__Choanephora_infundibulifera	702	0	0	0	0	0	0	0	0	0	0	0	0	0	0	0	0	0	0	0	0	0	0	0	0	0	0	0	19	7	0	0	0	0	0	0	0	0	0	0	0	0	0	0	0	0	0	0	0
k__Fungi;p__Ascomycota;c__Dothideomycetes;o__Pleosporales;f__Sporormiaceae;__;__	6	31	0	0	0	0	0	205	0	0	0	0	0	0	33	0	0	5	0	0	0	0	0	0	0	0	57	0	13	9	64	0	10	0	0	0	0	0	0	12	0	0	0	48	0	221	0	0	0
k__Alveolata;p__Ciliophora;c__Spirotrichea;o__Sporadotrichida;f__Oxytrichidae;g__unidentified;s__unidentified	0	0	0	0	20	6	0	6	0	0	0	0	0	0	0	0	0	0	0	0	0	0	0	0	0	0	0	0	0	34	0	0	0	0	0	543	0	0	0	0	0	45	0	0	0	0	0	57	0
k__Fungi;p__Ascomycota;c__Dothideomycetes;o__Botryosphaeriales;f__Botryosphaeriaceae;g__Sphaeropsis;__	0	0	0	0	0	0	0	0	0	0	0	0	0	0	0	0	0	0	0	0	0	0	0	0	0	0	0	6	147	0	441	0	0	110	0	0	0	6	0	0	0	0	0	0	0	0	0	0	0
k__Fungi;p__Basidiomycota;c__Tremellomycetes;o__Filobasidiales;f__Filobasidiaceae;g__Naganishia;s__Naganishia_diffluens	293	132	0	20	24	0	0	22	0	0	0	18	6	0	0	0	0	0	0	0	0	0	0	0	0	13	0	0	40	0	16	0	0	35	0	0	0	0	0	5	16	0	0	18	25	0	0	0	0
k__Fungi;p__Basidiomycota;c__Malasseziomycetes;o__Malasseziales;f__Malasseziaceae;g__Malassezia;s__Malassezia_restricta	18	0	0	16	0	15	0	0	0	34	121	0	0	42	9	0	10	0	0	0	0	0	0	7	43	8	19	0	0	0	0	24	0	0	0	0	286	0	0	0	0	0	0	11	0	0	7	0	0
k__Fungi;p__Basidiomycota;c__Ustilaginomycetes;o__Ustilaginales;f__Ustilaginaceae;g__unidentified;s__unidentified	56	57	0	0	0	12	0	0	0	0	0	8	4	0	99	0	88	13	0	0	0	0	0	0	0	0	0	4	100	4	33	0	0	155	0	0	0	0	0	0	0	0	18	0	3	6	0	0	0
k__Fungi;p__Ascomycota;c__Saccharomycetes;o__Saccharomycetales;f__Saccharomycodaceae;__;__	493	132	0	0	0	0	0	0	0	0	0	0	0	0	0	0	0	0	0	0	0	0	0	0	0	0	0	0	4	0	0	0	0	0	0	0	0	0	0	0	0	0	0	0	0	0	0	0	0
k__Fungi;p__Basidiomycota;__;__;__;__;__	13	29	0	83	0	13	7	0	0	0	0	0	51	0	20	0	37	4	38	0	0	35	39	0	0	0	0	5	95	31	0	0	15	87	2	0	0	0	0	0	0	0	0	0	0	0	0	0	0
k__Fungi;p__Ascomycota;c__Orbiliomycetes;o__Orbiliales;f__Orbiliaceae;g__Duddingtonia;s__Duddingtonia_flagrans	552	0	0	0	0	0	0	0	0	0	0	0	0	0	0	0	0	12	0	0	0	0	0	0	0	0	0	0	0	6	0	0	8	22	0	0	0	0	0	0	0	0	0	0	0	0	0	0	0
k__Fungi;p__Ascomycota;c__Arthoniomycetes;o__Lichenostigmatales;f__Phaeococcomycetaceae;g__Phaeococcomyces;s__unidentified	0	0	0	0	0	0	0	0	0	542	0	0	0	0	0	0	0	0	0	0	0	0	0	0	0	0	0	0	0	0	0	0	0	0	0	0	0	0	0	0	31	0	0	0	0	0	0	0	0
k__Fungi;p__Basidiomycota;c__Agaricomycetes;o__Agaricales;__;__;__	15	0	0	0	0	29	7	0	0	0	199	0	0	141	3	0	13	6	0	0	56	0	0	0	0	0	0	0	0	36	9	0	0	24	0	0	0	0	0	5	0	0	17	11	0	0	0	0	0
k__Fungi;p__Ascomycota;c__Sordariomycetes;o__Xylariales;f__Xylariaceae;__;__	0	0	0	0	0	0	0	0	0	0	0	0	0	0	0	0	492	7	5	0	0	0	0	0	0	0	0	0	0	0	0	0	7	0	0	0	0	0	0	0	0	0	0	0	0	0	0	0	0
k__Fungi;p__Ascomycota;c__Dothideomycetes;o__Pleosporales;f__Sporormiaceae;g__Preussia;s__Preussia_longisporopsis	0	0	0	0	0	0	0	0	0	0	0	0	0	0	0	0	0	0	0	0	0	0	0	0	0	0	0	0	0	0	500	0	0	0	0	0	0	0	0	0	0	0	0	0	0	0	0	0	0
k__Fungi;p__Ascomycota;c__Sordariomycetes;o__Sordariales;f__Chaetomiaceae;g__Mycothermus;s__Mycothermus_thermophilus	0	0	0	0	0	0	0	0	0	0	0	0	0	0	49	0	0	0	0	0	0	0	0	0	0	0	0	0	118	243	0	0	0	53	0	0	0	0	0	0	0	0	0	0	0	0	0	0	0
k__Fungi;p__Ascomycota;c__Sordariomycetes;o__Sordariales;f__Lasiosphaeriaceae;g__Cladorrhinum;__	0	0	0	0	25	7	50	0	258	0	0	19	0	0	0	0	0	0	0	0	0	0	0	0	0	0	0	0	0	0	0	0	0	0	0	0	0	0	4	0	0	0	0	0	27	0	0	0	9
k__Fungi;p__Ascomycota;c__Eurotiomycetes;o__Onygenales;f__Onygenales_fam_Incertae_sedis;g__Spiromastix;s__unidentified	7	0	0	0	0	0	0	0	0	0	0	0	0	0	0	0	0	0	0	0	0	0	0	0	0	0	0	0	0	0	53	0	0	0	0	0	0	0	0	337	0	0	0	0	0	0	0	0	0
k__Fungi;p__Neocallimastigomycota;c__Neocallimastigomycetes;o__Neocallimastigales;f__Neocallimastigaceae;g__Anaeromyces;s__Anaeromyces_mucronatus	0	0	0	0	0	0	0	0	0	0	0	0	0	0	0	0	0	0	0	0	0	0	0	0	0	0	0	0	0	0	0	0	0	0	0	28	0	0	0	0	0	0	0	0	0	0	0	342	0
k__Fungi;p__Ascomycota;c__Eurotiomycetes;__;__;__;__	0	12	0	0	5	0	111	0	0	0	0	0	0	0	62	0	9	29	0	0	0	29	8	10	0	0	0	0	0	0	12	0	74	0	0	0	0	0	0	0	0	0	0	0	0	0	0	0	0
k__Fungi;p__Mortierellomycota;__;__;__;__;__	86	0	0	0	0	0	12	0	0	0	0	0	0	0	0	0	244	0	0	0	0	0	0	0	0	0	0	0	0	0	0	0	0	0	0	0	0	0	0	0	0	0	0	0	0	0	0	0	0
k__Fungi;p__Basidiomycota;c__Agaricomycetes;o__Cantharellales;f__Ceratobasidiaceae;g__Waitea;s__Waitea_circinata_var._circinata	0	0	0	0	0	0	0	338	0	0	0	3	0	0	0	0	0	0	0	0	0	0	0	0	0	0	0	0	0	0	0	0	0	0	0	0	0	0	0	0	0	0	0	0	0	0	0	0	0
k__Fungi;p__Ascomycota;c__unidentified;o__unidentified;f__unidentified;g__unidentified;s__unidentified	0	0	4	0	0	0	0	0	0	28	0	0	0	0	262	0	18	0	0	0	0	0	0	0	0	0	0	0	0	0	0	0	0	0	0	0	0	0	0	0	29	0	0	0	0	0	0	0	0
k__Alveolata;p__Ciliophora;c__Spirotrichea;o__Sporadotrichida;__;__;__	7	0	0	0	0	0	0	0	0	0	0	0	0	0	0	0	0	0	0	0	0	0	0	0	0	0	0	0	0	0	0	0	0	0	0	0	0	0	0	0	0	0	0	0	0	308	0	0	0
k__Fungi;p__Ascomycota;c__Eurotiomycetes;o__Eurotiales;f__Trichocomaceae;g__Talaromyces;s__Talaromyces_minioluteus	12	0	0	0	0	0	0	0	0	0	0	0	0	0	43	0	201	17	14	0	0	5	0	0	0	0	0	0	14	0	0	0	0	0	0	0	0	0	0	0	0	0	0	0	0	5	0	0	0
k__Fungi;p__Ascomycota;c__Pezizomycetes;o__Pezizales;f__Ascodesmidaceae;g__Cephaliophora;s__Cephaliophora_irregularis	0	0	0	0	0	0	0	0	0	0	0	0	0	0	0	0	0	0	0	0	0	0	0	0	0	0	0	0	0	0	0	0	0	0	0	0	0	0	304	0	0	0	0	0	0	0	0	0	0
k__Fungi;p__Ascomycota;c__Saccharomycetes;o__Saccharomycetales;__;__;__	0	9	0	0	0	76	24	5	17	0	0	0	0	0	0	0	17	0	0	0	0	0	0	0	0	0	0	0	0	144	0	0	0	0	0	0	0	0	0	0	0	0	0	0	0	0	0	0	0
k__Fungi;p__Basidiomycota;c__Agaricomycetes;o__Boletales;f__Coniophoraceae;g__Coniophora;s__unidentified	0	0	0	0	0	0	0	0	0	0	0	4	0	0	7	0	4	0	0	0	0	0	0	0	0	0	0	9	19	2	232	0	0	14	0	0	0	0	0	0	0	0	0	0	0	0	0	0	0
k__Fungi;p__Ascomycota;c__Saccharomycetes;o__Saccharomycetales;f__Phaffomycetaceae;g__Cyberlindnera;s__Cyberlindnera_fabianii	207	76	0	0	0	0	0	0	0	0	0	0	0	0	0	0	0	0	0	0	0	0	0	0	0	0	0	0	0	0	0	0	0	0	0	0	0	0	0	0	0	0	0	0	0	0	0	0	0
k__Fungi;p__Ascomycota;c__Sordariomycetes;o__Hypocreales;f__Stachybotryaceae;g__Stachybotrys;s__Stachybotrys_sansevieriae	0	0	0	0	0	0	0	0	150	0	0	0	0	0	0	0	119	0	0	0	0	0	0	0	0	0	0	0	0	0	0	0	0	0	0	0	0	0	0	0	0	0	0	0	10	0	0	0	0
k__Fungi;p__Ascomycota;c__Sordariomycetes;__;__;__;__	0	0	0	0	0	0	0	0	15	0	0	0	0	0	4	0	201	4	0	0	54	0	0	0	0	0	0	0	0	0	0	0	0	0	0	0	0	0	0	0	0	0	0	0	0	0	0	0	0
k__Fungi;p__Ascomycota;c__Dothideomycetes;o__Tubeufiales;f__Bezerromycetaceae;g__unidentified;s__unidentified	0	0	0	0	0	0	0	0	0	0	0	0	0	0	0	0	0	0	0	0	0	0	0	0	0	0	0	0	272	0	0	0	0	0	0	0	0	0	0	0	0	0	0	0	0	0	0	0	0
k__Fungi;p__Ascomycota;c__Saccharomycetes;o__Saccharomycetales;f__Saccharomycetales_fam_Incertae_sedis;g__Candida;s__Candida_ethanolica	79	9	0	0	0	0	0	0	0	0	0	0	0	0	0	0	0	11	0	0	0	0	0	0	0	0	0	0	0	113	48	0	0	3	0	0	0	0	0	0	0	0	0	0	0	0	0	0	0
k__Fungi;p__Basidiomycota;c__Wallemiomycetes;o__Wallemiales;f__Wallemiaceae;g__Wallemia;s__Wallemia_muriae	0	0	0	0	0	0	0	0	0	0	0	0	0	0	0	0	0	0	0	0	0	0	0	0	251	0	0	0	0	0	0	0	0	0	0	0	0	0	0	0	0	0	0	0	0	0	0	0	0
k__Fungi;p__Ascomycota;c__Sordariomycetes;o__Sordariales;f__unidentified;g__unidentified;s__unidentified	11	0	0	0	0	11	0	70	0	0	0	0	0	0	0	0	2	12	0	0	86	0	0	0	0	0	0	0	8	0	0	0	0	0	36	0	0	0	12	0	0	0	0	0	0	0	0	0	0
k__Fungi;p__Ascomycota;c__Sordariomycetes;o__Xylariales;f__Bartaliniaceae;__;__	0	0	0	0	0	0	0	0	0	0	0	0	0	0	0	0	0	7	7	0	0	0	0	0	0	0	0	0	29	0	50	0	0	154	0	0	0	0	0	0	0	0	0	0	0	0	0	0	0
k__Fungi;p__Ascomycota;c__Dothideomycetes;o__Tubeufiales;f__unidentified;g__unidentified;s__unidentified	18	0	0	0	0	0	0	0	0	0	0	0	0	0	0	0	4	0	0	0	0	0	0	0	0	0	46	0	14	0	6	14	0	0	0	0	0	0	0	0	139	0	0	0	6	0	0	0	0
k__Fungi;p__Ascomycota;c__Sordariomycetes;o__Hypocreales;f__Stachybotryaceae;g__Stachybotrys;s__Stachybotrys_chartarum	17	0	0	0	0	21	19	0	0	0	0	0	0	0	0	0	27	0	17	0	0	8	0	0	0	0	0	0	0	0	46	0	0	5	0	0	0	0	0	81	0	0	0	0	0	0	0	0	0
k__Alveolata;p__Ciliophora;c__Oligohymenophorea;__;__;__;__	6	0	0	0	131	0	0	0	0	0	0	0	0	0	100	0	0	0	0	0	0	0	0	0	0	0	0	0	0	0	0	0	0	0	0	0	0	0	0	0	0	0	0	0	0	0	0	0	0
k__Fungi;p__Basidiomycota;c__Tremellomycetes;o__Trichosporonales;f__Trichosporonaceae;g__Trichosporon;s__Trichosporon_dohaense	90	0	0	0	0	0	0	7	0	0	0	0	0	0	0	0	0	12	17	0	0	0	0	0	0	0	0	0	0	0	0	0	0	0	0	0	0	0	92	0	0	0	0	0	0	7	0	9	0
k__Fungi;p__Neocallimastigomycota;c__Neocallimastigomycetes;o__Neocallimastigales;f__Neocallimastigaceae;g__Oontomyces;s__Oontomyces_anksri	0	0	16	0	0	7	0	0	0	0	0	0	0	0	0	0	0	0	0	0	0	0	0	71	0	111	0	0	0	0	0	0	0	0	0	14	0	0	0	0	0	0	0	0	0	0	0	7	0
k__Fungi;p__Ascomycota;c__Eurotiomycetes;o__Onygenales;f__Gymnoascaceae;g__unidentified;s__unidentified	0	0	0	0	0	0	0	0	0	0	0	0	0	0	0	0	0	0	226	0	0	0	0	0	0	0	0	0	0	0	0	0	0	0	0	0	0	0	0	0	0	0	0	0	0	0	0	0	0
k__Fungi;p__Ascomycota;c__Dothideomycetes;o__Pleosporales;f__Pleosporales_fam_Incertae_sedis;__;__	0	0	0	0	0	0	0	0	0	0	0	0	0	0	0	0	0	0	0	0	0	0	0	0	0	0	0	0	226	0	0	0	0	0	0	0	0	0	0	0	0	0	0	0	0	0	0	0	0
k__Alveolata;p__Ciliophora;c__Spirotrichea;__;__;__;__	0	0	0	0	34	5	0	0	0	0	0	0	0	0	0	0	158	4	0	0	0	0	0	0	0	0	0	0	0	0	0	0	0	0	0	0	0	0	0	0	0	3	0	0	17	0	0	0	0
k__Fungi;p__Basidiomycota;c__Microbotryomycetes;o__Sporidiobolales;f__Sporidiobolaceae;g__Rhodosporidiobolus;s__Rhodosporidiobolus_fluvialis	60	0	0	69	0	0	0	0	0	0	0	0	0	0	0	0	17	0	0	0	0	0	0	0	0	0	0	0	0	40	0	0	0	0	0	0	0	0	0	0	30	0	0	0	0	0	0	0	0
k__Fungi;p__Ascomycota;c__Sordariomycetes;o__Coniochaetales;f__Coniochaetaceae;__;__	0	0	202	0	0	0	0	0	0	0	0	0	0	0	0	0	0	0	0	0	0	0	0	0	0	0	0	0	0	0	0	0	0	0	0	0	0	0	0	0	0	0	0	0	0	0	0	0	0
k__Fungi;p__Ascomycota;c__Eurotiomycetes;o__Eurotiales;f__Trichocomaceae;g__Talaromyces;__	17	77	0	0	0	12	0	0	0	0	0	0	0	0	0	0	79	0	0	0	0	0	0	0	0	0	0	0	0	0	16	0	0	0	0	0	0	0	0	0	0	0	0	0	0	0	0	0	0
k__Fungi;p__Ascomycota;c__Sordariomycetes;o__Sordariales;f__Lasiosphaeriaceae;g__Podospora;__	0	0	0	0	0	0	0	182	9	0	0	0	0	0	0	0	0	0	0	0	0	0	0	0	0	0	0	0	0	0	0	0	0	0	0	0	0	0	0	0	0	0	0	0	0	0	0	0	0
k__Fungi;p__Ascomycota;c__Saccharomycetes;o__Saccharomycetales;f__unidentified;g__unidentified;s__unidentified	43	97	0	0	2	0	0	0	0	0	0	0	0	0	9	0	24	0	0	0	0	0	0	0	0	0	0	0	7	0	0	0	0	0	0	0	0	0	0	0	0	0	0	0	0	0	0	5	0
k__Fungi;p__Ascomycota;c__Saccharomycetes;o__Saccharomycetales;f__Saccharomycetales_fam_Incertae_sedis;g__Candida;s__Candida_parapsilosis	109	63	0	0	0	0	0	0	0	0	0	0	0	0	0	0	0	4	0	0	0	0	0	0	0	0	0	0	0	0	0	0	0	0	0	0	0	0	0	0	0	0	0	0	0	0	0	0	0
k__Fungi;p__Ascomycota;c__Saccharomycetes;o__Saccharomycetales;f__Debaryomycetaceae;g__Meyerozyma;s__Meyerozyma_guilliermondii	6	0	0	11	0	0	0	0	0	0	62	0	0	0	0	0	19	0	0	0	0	0	0	0	53	0	0	0	0	0	0	0	0	0	0	0	0	24	0	0	0	0	0	0	0	0	0	0	0
k__Fungi;p__Basidiomycota;c__Agaricomycetes;o__Agaricales;f__Agaricaceae;__;__	0	0	0	0	0	2	0	0	0	0	0	15	0	77	0	0	25	0	0	0	0	3	4	0	0	0	42	0	0	0	0	0	0	0	0	0	0	0	0	0	0	0	0	0	0	0	0	0	0
k__Fungi;p__Ascomycota;c__Sordariomycetes;o__Sordariales;f__Sordariaceae;g__unidentified;s__unidentified	0	0	0	0	0	0	0	0	0	0	0	0	0	0	0	0	126	30	0	0	0	0	0	0	0	0	0	0	0	0	0	0	0	0	0	0	0	0	0	0	0	0	0	0	0	0	0	0	0
k__Fungi;p__Ascomycota;c__Eurotiomycetes;o__Onygenales;f__Onygenales_fam_Incertae_sedis;g__Spiromastix;__	8	5	0	0	0	0	7	0	0	0	0	0	0	0	0	0	0	0	0	119	0	0	0	0	0	0	0	0	4	0	0	0	0	0	0	0	0	0	0	0	0	0	0	0	0	0	0	0	0
k__Fungi;p__Ascomycota;c__Sordariomycetes;o__Sordariales;f__Lasiosphaeriaceae;g__Cercophora;s__Cercophora_samala	0	0	0	0	0	0	0	0	6	0	0	0	0	0	4	0	12	21	0	0	0	0	0	0	0	0	0	0	0	0	0	0	0	0	0	0	0	0	96	0	0	0	0	0	0	0	0	0	0
k__Fungi;p__Ascomycota;c__Sordariomycetes;o__Hypocreales;f__unidentified;g__unidentified;s__unidentified	0	0	0	0	0	0	32	14	0	0	0	0	0	0	0	0	77	0	0	0	0	0	0	0	0	0	0	0	0	0	0	0	0	0	11	0	0	0	0	0	0	0	0	0	0	0	0	0	0
k__Fungi;p__Ascomycota;c__Sordariomycetes;o__Xylariales;f__Coniocessiaceae;g__Coniocessia;s__Coniocessia_maxima	9	21	0	0	0	0	6	5	0	0	0	0	0	0	6	0	66	0	0	0	0	0	0	0	0	0	0	0	0	0	6	0	5	0	0	0	0	0	7	0	0	0	0	0	0	0	0	0	0
k__Fungi;p__Basidiomycota;c__Agaricomycetes;o__Agaricales;f__Psathyrellaceae;g__Coprinopsis;__	5	0	0	0	0	0	0	10	0	0	0	0	7	0	16	0	2	37	39	0	0	0	0	0	0	0	0	0	0	0	0	0	0	0	0	0	0	0	0	0	0	0	0	11	0	0	0	0	0
k__Fungi;p__Basidiomycota;c__Malasseziomycetes;o__Malasseziales;f__Malasseziaceae;g__Malassezia;s__Malassezia_globosa	35	0	0	0	0	0	0	0	0	0	6	0	0	0	0	0	0	0	0	0	0	0	0	0	10	0	0	0	0	0	0	18	0	0	0	0	18	0	0	0	32	0	0	0	0	0	5	0	0
k__Fungi;p__Ascomycota;c__Eurotiomycetes;o__Eurotiales;f__Trichocomaceae;g__Talaromyces;s__Talaromyces_aculeatus	19	0	27	0	0	12	11	0	0	0	0	0	0	0	0	0	41	0	0	0	0	0	0	0	0	0	0	0	0	0	0	0	0	0	0	0	0	0	0	0	0	0	0	0	0	0	0	13	0
k__Fungi;p__Ascomycota;c__Dothideomycetes;o__Dothideales;f__unidentified;g__unidentified;s__unidentified	0	0	0	0	0	0	0	0	0	0	0	0	0	0	0	0	0	0	0	0	0	0	0	0	0	0	19	0	34	0	11	41	0	16	0	0	0	0	0	0	0	0	0	0	0	0	0	0	0
k__Fungi;p__Basidiomycota;c__Tremellomycetes;o__Tremellales;f__Rhynchogastremataceae;g__Papiliotrema;s__Papiliotrema_terrestris	46	0	12	36	0	0	5	0	0	0	0	0	0	0	0	0	0	0	0	0	0	0	0	0	0	0	0	0	4	8	8	0	0	0	0	0	0	0	0	0	0	0	0	0	0	0	0	0	0
k__Fungi;p__Basidiomycota;c__Cystobasidiomycetes;o__Cystobasidiales;f__Cystobasidiaceae;g__Cystobasidium;s__unidentified	0	0	0	0	0	0	0	0	0	50	0	0	0	0	0	0	0	0	0	0	0	0	0	0	0	0	0	0	0	0	13	0	0	9	9	0	0	0	0	0	32	0	0	0	6	0	0	0	0
k__Fungi;p__Ascomycota;c__Sordariomycetes;o__Coniochaetales;f__Coniochaetaceae;g__Coniochaeta;s__Coniochaeta_cateniformis	0	0	118	0	0	0	0	0	0	0	0	0	0	0	0	0	0	0	0	0	0	0	0	0	0	0	0	0	0	0	0	0	0	0	0	0	0	0	0	0	0	0	0	0	0	0	0	0	0
k__Fungi;p__Ascomycota;c__Sordariomycetes;o__Sordariales;f__Chaetomiaceae;g__Acrophialophora;s__unidentified	0	0	0	0	0	0	11	0	0	0	0	0	0	0	0	0	105	0	0	0	0	0	0	0	0	0	0	0	0	0	0	0	0	0	0	0	0	0	0	0	0	0	0	0	0	0	0	0	0
k__Fungi;p__Ascomycota;c__Dothideomycetes;o__Pleosporales;f__Sporormiaceae;g__Preussia;s__Preussia_globosa	7	0	0	0	0	16	9	0	0	0	0	0	0	0	22	0	18	0	14	0	0	0	0	0	0	0	0	0	0	0	0	0	0	0	0	0	0	0	0	0	0	0	0	0	15	15	0	0	0
k__Fungi;p__Ascomycota;c__Dothideomycetes;o__Pleosporales;f__Lentitheciaceae;g__Poaceascoma;__	0	0	0	0	0	0	0	0	0	0	0	0	0	0	0	0	88	0	0	0	9	0	0	0	0	0	0	0	0	19	0	0	0	0	0	0	0	0	0	0	0	0	0	0	0	0	0	0	0
k__Fungi;p__Basidiomycota;c__Microbotryomycetes;o__Sporidiobolales;f__Sporidiobolaceae;g__Sporobolomyces;__	0	12	0	102	0	0	0	0	0	0	0	0	0	0	0	0	0	0	0	0	0	0	0	0	0	0	0	0	0	0	0	0	0	0	0	0	0	0	0	0	0	0	0	0	0	0	0	0	0
k__Fungi;p__Ascomycota;c__Orbiliomycetes;o__Orbiliales;f__Orbiliaceae;__;__	0	18	17	0	0	0	0	7	4	0	0	0	0	0	0	0	0	0	0	0	0	0	0	0	0	0	0	0	0	0	8	0	0	0	0	0	0	0	0	0	0	60	0	0	0	0	0	0	0
k__Fungi;p__Ascomycota;c__Saccharomycetes;o__Saccharomycetales;f__Saccharomycetaceae;g__Kazachstania;s__Kazachstania_humilis	86	16	0	0	0	0	0	0	0	0	0	0	0	0	0	0	0	0	0	0	0	0	0	0	0	0	0	0	0	11	0	0	0	0	0	0	0	0	0	0	0	0	0	0	0	0	0	0	0
k__Fungi;p__Basidiomycota;c__Microbotryomycetes;o__Sporidiobolales;f__Sporidiobolaceae;g__Rhodotorula;s__Rhodotorula_toruloides	6	19	0	65	0	0	0	0	0	0	0	0	0	0	8	0	0	12	0	0	0	0	0	0	0	0	0	0	0	0	0	0	0	0	0	0	0	0	0	0	0	0	0	0	0	0	0	0	0
k__Fungi;p__Ascomycota;c__Pezizomycetes;o__Pezizales;f__Pyronemataceae;g__unidentified;s__unidentified	0	0	0	0	0	0	0	0	0	0	0	0	0	0	0	0	0	10	0	0	0	0	8	0	0	0	0	3	0	0	0	0	7	0	76	0	0	0	0	0	0	0	0	0	0	0	0	0	0
k__Fungi;p__Ascomycota;c__Dothideomycetes;o__Pleosporales;f__Pleosporaceae;__;__	0	0	0	0	0	0	0	0	0	0	0	0	0	0	19	0	51	0	0	0	0	0	0	0	0	0	0	0	0	0	0	0	0	9	0	0	0	0	0	0	0	22	0	0	0	3	0	0	0
k__Fungi;p__Basidiomycota;c__Agaricomycetes;o__Agaricales;f__Lycoperdaceae;__;__	0	0	0	0	0	0	16	0	0	0	0	0	3	0	0	0	7	0	0	16	0	4	0	0	0	0	0	0	0	0	0	0	0	0	0	0	0	0	53	0	0	0	0	0	0	0	0	0	0
k__Fungi;p__Neocallimastigomycota;c__Neocallimastigomycetes;o__Neocallimastigales;f__Neocallimastigaceae;g__Anaeromyces;__	0	0	0	0	0	0	0	0	0	0	0	0	0	0	0	0	0	0	0	0	0	0	0	15	0	18	0	0	0	0	0	0	0	0	0	64	0	0	0	0	0	0	0	0	0	0	0	0	0
k__Fungi;p__Chytridiomycota;__;__;__;__;__	0	0	0	0	0	0	0	0	0	0	0	0	0	0	0	0	0	0	0	0	0	0	0	0	0	0	0	0	0	0	0	0	0	0	0	0	0	0	0	0	0	0	0	0	96	0	0	0	0
k__Fungi;p__Ascomycota;c__Dothideomycetes;o__Pleosporales;f__Didymellaceae;g__Boeremia;s__Boeremia_exigua	0	0	0	0	0	0	0	0	0	0	0	0	0	29	0	0	0	0	20	0	0	0	0	0	0	0	0	0	0	0	0	0	0	47	0	0	0	0	0	0	0	0	0	0	0	0	0	0	0
Unassigned;__;__;__;__;__;__	4	4	0	0	0	0	0	0	0	0	0	0	0	0	0	0	63	0	0	0	3	0	0	0	0	0	0	0	0	4	5	0	0	0	0	0	0	0	0	0	0	0	0	0	9	0	0	0	0
k__Fungi;p__Mortierellomycota;c__Mortierellomycetes;o__Mortierellales;f__Mortierellaceae;g__Mortierella;s__unidentified	0	0	0	0	0	0	70	0	0	0	0	0	0	0	22	0	0	0	0	0	0	0	0	0	0	0	0	0	0	0	0	0	0	0	0	0	0	0	0	0	0	0	0	0	0	0	0	0	0
k__Fungi;p__Ascomycota;c__Sordariomycetes;o__Sordariales;f__Chaetomiaceae;g__Zopfiella;s__Zopfiella_marina	64	0	0	0	0	0	0	0	0	0	0	0	0	0	0	0	0	0	0	0	0	0	0	0	0	0	0	0	0	0	0	0	0	0	0	0	0	0	0	0	0	0	0	0	0	0	0	0	27
k__Fungi;p__Ascomycota;c__Sordariomycetes;o__Hypocreales;f__Stachybotryaceae;g__Stachybotrys;s__Stachybotrys_microspora	0	0	0	0	0	0	0	0	0	0	0	0	0	0	0	0	15	25	0	0	0	0	0	0	0	0	0	0	0	0	49	0	0	0	0	0	0	0	0	0	0	0	0	0	0	0	0	0	0
k__Fungi;p__Basidiomycota;c__Agaricomycetes;o__Polyporales;f__Meruliaceae;g__Phanerochaete;s__Phanerochaete_chrysosporium	0	16	0	0	0	0	0	0	0	0	0	0	0	0	0	0	0	20	0	0	0	0	0	0	0	0	0	0	0	0	0	0	0	5	0	0	0	0	45	0	0	0	0	0	0	0	0	0	0
k__Fungi;p__Ascomycota;c__Sordariomycetes;o__Sordariales;f__Chaetomiaceae;g__Amesia;s__Amesia_nigricolor	0	0	0	0	0	0	0	0	0	0	0	0	0	0	0	0	0	0	0	0	0	0	0	0	0	0	0	0	0	0	0	0	0	0	0	0	0	0	0	0	0	86	0	0	0	0	0	0	0
k__Fungi;p__Basidiomycota;c__Tremellomycetes;o__Filobasidiales;f__Filobasidiaceae;g__Filobasidium;s__Filobasidium_magnum	5	0	0	34	0	0	0	0	0	0	32	6	0	0	8	0	0	0	0	0	0	0	0	0	0	0	0	0	0	0	0	0	0	0	0	0	0	0	0	0	0	0	0	0	0	0	0	0	0
k__Fungi;p__Basidiomycota;c__Agaricomycetes;o__Agaricales;f__Psathyrellaceae;__;__	0	0	0	0	0	0	0	0	0	0	0	0	0	0	0	0	0	0	0	0	84	0	0	0	0	0	0	0	0	0	0	0	0	0	0	0	0	0	0	0	0	0	0	0	0	0	0	0	0
k__Fungi;p__Ascomycota;c__Dothideomycetes;o__Pleosporales;f__Sporormiaceae;g__Westerdykella;s__Westerdykella_centenaria	0	62	0	0	14	0	0	0	0	0	0	0	0	0	0	0	0	0	0	0	0	0	0	0	0	0	0	0	0	0	0	0	5	0	0	0	0	0	0	0	0	0	0	0	0	0	0	3	0
k__Alveolata;p__Ciliophora;c__Oligohymenophorea;o__Philasterida;f__Uronematidae;g__Homalogastra;s__unidentified	0	0	0	0	0	0	0	0	0	0	0	0	0	0	0	0	0	0	0	0	0	0	0	9	0	0	0	0	9	0	17	0	0	8	0	0	0	0	0	12	0	0	0	0	0	0	0	28	0
k__Fungi;p__Mucoromycota;c__Mucoromycetes;o__Mucorales;f__Mycotyphaceae;g__Mycotypha;s__Mycotypha_microspora	0	0	0	0	0	0	0	0	0	0	0	0	0	0	0	0	0	80	0	0	0	0	0	0	0	0	0	0	0	0	0	0	0	0	0	0	0	0	0	0	0	0	0	0	0	0	0	0	0
k__Fungi;p__Ascomycota;c__Sordariomycetes;o__Xylariales;f__Xylariaceae;g__Ascotricha;s__Ascotricha_guamensis	0	0	0	0	0	0	3	0	0	0	0	0	0	0	0	0	77	0	0	0	0	0	0	0	0	0	0	0	0	0	0	0	0	0	0	0	0	0	0	0	0	0	0	0	0	0	0	0	0
k__Fungi;p__Ascomycota;c__Orbiliomycetes;o__Orbiliales;f__Orbiliaceae;g__Dactylella;s__Dactylella_xinjiangensis	0	0	0	0	0	0	13	51	0	0	0	0	0	0	10	0	0	0	0	0	0	0	0	0	0	0	0	0	0	0	0	0	0	0	0	0	0	0	0	0	0	0	0	0	0	0	0	0	4
k__Fungi;p__Ascomycota;c__Dothideomycetes;o__Capnodiales;f__Cladosporiaceae;g__unidentified;s__unidentified	0	0	0	0	0	0	0	0	0	0	0	0	0	0	0	0	0	0	0	0	0	0	0	0	0	0	0	0	21	0	0	0	0	0	0	0	0	0	0	0	56	0	0	0	0	0	0	0	0
k__Alveolata;p__Ciliophora;c__Oligohymenophorea;o__Hymenostomatida;f__Tetrahymenidae;g__Tetrahymena;s__unidentified	73	0	0	0	0	0	0	0	0	0	0	0	0	0	0	0	0	0	0	0	0	0	0	0	0	0	0	0	0	0	3	0	0	0	0	0	0	0	0	0	0	0	0	0	0	0	0	0	0
k__Fungi;p__Ascomycota;c__Sordariomycetes;o__Xylariales;f__Diatrypaceae;g__Monosporascus;s__unidentified	10	0	0	0	0	0	0	17	10	0	0	0	0	0	0	0	0	0	33	0	0	0	0	0	0	0	0	0	0	0	5	0	0	0	0	0	0	0	0	0	0	0	0	0	0	0	0	0	0
k__Fungi;p__Mucoromycota;c__Mucoromycetes;o__Mucorales;f__Rhizopodaceae;g__Rhizopus;s__unidentified	0	0	0	0	0	0	0	0	0	0	0	0	6	0	0	0	47	10	0	0	0	0	0	0	0	0	0	0	0	0	7	0	0	0	4	0	0	0	0	0	0	0	0	0	0	0	0	0	0
k__Fungi;p__Basidiomycota;c__Ustilaginomycetes;o__Ustilaginales;f__Ustilaginaceae;g__Ustilago;s__Ustilago_trichophora	39	0	0	0	0	0	0	0	0	0	0	0	0	0	0	0	0	3	0	0	0	0	0	0	0	0	0	0	0	29	0	0	0	0	0	0	0	0	0	0	0	0	0	0	0	0	0	0	0
k__Fungi;p__Basidiomycota;c__Ustilaginomycetes;o__Ustilaginales;f__Ustilaginaceae;g__Sporisorium;s__Sporisorium_reilianum	16	22	0	0	3	0	0	0	0	0	0	0	0	0	5	0	10	0	0	7	0	0	0	0	0	0	0	0	0	0	5	0	0	0	0	0	0	0	0	0	0	0	0	0	0	3	0	0	0
k__Fungi;p__Basidiomycota;c__Agaricomycetes;o__Agaricales;f__Agaricaceae;g__Coprinus;s__Coprinus_vosoustii	0	0	0	0	0	0	0	0	0	0	0	0	0	0	0	0	0	0	0	0	0	0	0	0	0	0	0	0	0	0	0	0	0	0	71	0	0	0	0	0	0	0	0	0	0	0	0	0	0
k__Fungi;p__Ascomycota;c__Sordariomycetes;o__Microascales;f__Microascaceae;g__Kernia;s__Kernia_nitida	0	0	0	0	0	0	13	0	0	0	0	0	0	0	7	0	17	0	0	0	34	0	0	0	0	0	0	0	0	0	0	0	0	0	0	0	0	0	0	0	0	0	0	0	0	0	0	0	0
k__Fungi;p__Ascomycota;c__Orbiliomycetes;o__Orbiliales;f__Orbiliaceae;g__Arthrobotrys;__	0	0	0	0	0	5	65	0	0	0	0	0	0	0	0	0	0	0	0	0	0	0	0	0	0	0	0	0	0	0	0	0	0	0	0	0	0	0	0	0	0	0	0	0	0	0	0	0	0
k__Fungi;p__Ascomycota;c__Eurotiomycetes;o__Onygenales;__;__;__	0	7	0	0	0	0	0	0	0	0	0	0	0	0	0	0	12	0	10	0	0	0	4	0	0	0	0	0	0	0	0	0	0	0	0	35	0	0	0	0	0	0	0	0	0	0	0	0	0
k__Fungi;p__Ascomycota;c__Sordariomycetes;o__Myrmecridiales;f__Myrmecridiaceae;g__Myrmecridium;s__Myrmecridium_schulzeri	0	0	0	0	0	0	8	0	0	0	0	0	0	0	0	0	0	0	0	0	0	0	0	0	0	0	0	0	0	0	49	0	0	10	0	0	0	0	0	0	0	0	0	0	0	0	0	0	0
k__Fungi;p__Basidiomycota;c__Agaricomycetes;o__Agaricales;f__Podaxaceae;g__Podaxis;s__unidentified	5	8	0	0	0	0	0	0	0	0	0	0	0	0	6	0	0	0	0	0	0	0	0	0	0	8	0	0	0	0	0	0	0	4	0	0	0	0	0	0	0	0	0	35	0	0	0	0	0
k__Fungi;p__Basidiomycota;c__Ustilaginomycetes;o__Ustilaginales;f__Ustilaginaceae;g__Anthracocystis;s__unidentified	46	0	0	0	0	0	0	0	0	0	0	0	0	0	0	0	0	0	0	0	0	0	0	0	0	5	0	0	0	12	0	0	0	0	0	0	0	0	0	0	0	0	0	0	0	0	0	0	0
k__Fungi;p__Ascomycota;c__Dothideomycetes;o__Pleosporales;f__Didymosphaeriaceae;g__Aporospora;s__unidentified	0	0	0	0	0	0	0	0	0	0	0	0	0	0	0	0	55	0	0	0	0	0	0	0	0	0	0	0	0	0	7	0	0	0	0	0	0	0	0	0	0	0	0	0	0	0	0	0	0
k__Fungi;p__Basidiomycota;c__Cystobasidiomycetes;o__Cystobasidiomycetes_ord_Incertae_sedis;f__Buckleyzymaceae;g__Buckleyzyma;s__Buckleyzyma_phyllomatis	0	0	0	0	0	0	0	0	0	0	59	0	0	0	0	0	0	0	0	0	0	0	0	0	0	0	0	0	0	0	0	0	0	0	0	0	0	0	0	0	0	0	0	0	0	0	0	0	0
k__Fungi;p__Ascomycota;c__Sordariomycetes;o__Coniochaetales;f__Coniochaetaceae;g__Coniochaeta;s__unidentified	5	0	52	0	0	0	0	0	0	0	0	0	0	0	0	0	2	0	0	0	0	0	0	0	0	0	0	0	0	0	0	0	0	0	0	0	0	0	0	0	0	0	0	0	0	0	0	0	0
k__Fungi;p__Mucoromycota;c__Mucoromycetes;o__Mucorales;f__Choanephoraceae;g__Choanephora;s__Choanephora_cucurbitarum	23	0	0	0	0	0	0	0	0	0	0	0	0	0	0	0	0	20	0	0	0	0	0	0	0	0	0	0	0	0	0	0	0	0	0	0	0	0	0	0	0	0	0	0	0	15	0	0	0
k__Fungi;p__Ascomycota;c__Xylonomycetes;o__Symbiotaphrinales;f__Symbiotaphrinaceae;g__Symbiotaphrina;s__Symbiotaphrina_buchneri	0	0	0	0	0	0	0	0	0	0	0	0	0	0	0	0	0	0	0	0	0	0	0	0	0	0	0	0	0	0	0	0	0	0	0	0	58	0	0	0	0	0	0	0	0	0	0	0	0
k__Fungi;p__Ascomycota;c__Dothideomycetes;o__Pleosporales;f__Sporormiaceae;g__Preussia;s__Preussia_isomera	0	0	0	0	0	0	0	46	0	0	0	0	0	0	0	0	0	0	0	0	0	0	0	0	0	0	0	0	0	0	0	0	0	0	0	0	0	0	0	0	0	0	0	0	0	0	0	10	0
k__Fungi;p__Basidiomycota;c__Malasseziomycetes;o__Malasseziales;f__Malasseziaceae;g__Malassezia;s__Malassezia_arunalokei	0	0	0	0	0	0	0	0	0	0	55	0	0	0	0	0	0	0	0	0	0	0	0	0	0	0	0	0	0	0	0	0	0	0	0	0	0	0	0	0	0	0	0	0	0	0	0	0	0
k__Fungi;p__Ascomycota;c__Sordariomycetes;o__Sordariales;f__Chaetomiaceae;g__Myceliophthora;s__unidentified	0	0	0	0	6	0	0	0	0	0	0	0	0	0	0	0	0	0	0	0	0	0	0	0	0	0	0	0	23	0	0	0	0	26	0	0	0	0	0	0	0	0	0	0	0	0	0	0	0
k__Fungi;p__Ascomycota;c__Eurotiomycetes;o__Eurotiales;f__Trichocomaceae;g__Thermomyces;__	0	0	0	0	0	0	0	0	0	0	0	0	0	0	22	0	0	0	0	0	0	0	0	0	0	0	0	0	0	24	0	0	0	3	0	0	0	0	0	0	0	6	0	0	0	0	0	0	0
k__Fungi;p__Ascomycota;c__Dothideomycetes;o__Capnodiales;f__Mycosphaerellaceae;g__Mycosphaerella;s__Mycosphaerella_tassiana	0	0	0	0	0	0	0	0	0	0	0	0	0	55	0	0	0	0	0	0	0	0	0	0	0	0	0	0	0	0	0	0	0	0	0	0	0	0	0	0	0	0	0	0	0	0	0	0	0
k__Fungi;p__Ascomycota;c__Eurotiomycetes;o__Onygenales;f__Onygenales_fam_Incertae_sedis;g__Chrysosporium;__	13	0	0	0	0	0	0	0	0	0	0	0	0	0	4	0	0	7	0	0	0	0	0	0	0	0	0	0	0	0	9	0	0	0	0	0	0	0	0	21	0	0	0	0	0	0	0	0	0
k__Fungi;p__Basidiomycota;c__Cystobasidiomycetes;o__Cystobasidiomycetes_ord_Incertae_sedis;f__Buckleyzymaceae;g__Buckleyzyma;s__Buckleyzyma_armeniaca	0	0	0	0	0	0	0	0	0	0	50	0	0	0	0	0	0	0	0	0	0	0	0	0	0	0	0	0	0	0	0	0	0	0	0	0	0	0	0	0	0	0	0	0	0	0	0	0	0
k__Fungi;p__Ascomycota;c__Sordariomycetes;o__Xylariales;f__Xylariaceae;g__Hypoxylon;s__Hypoxylon_griseobrunneum	48	0	0	0	0	0	0	0	0	0	0	0	0	0	0	0	0	0	0	0	0	0	0	0	0	0	0	0	0	0	2	0	0	0	0	0	0	0	0	0	0	0	0	0	0	0	0	0	0
k__Fungi;p__Basidiomycota;c__Agaricomycetes;o__Agaricales;f__Agaricaceae;g__Tulostoma;s__Tulostoma_pseudopulchellum	0	0	0	0	0	0	0	0	0	0	0	0	0	0	0	0	0	0	0	0	0	0	0	0	0	0	0	9	14	0	0	0	0	25	0	0	0	0	0	0	0	0	0	0	0	0	0	0	0
k__Fungi;p__Neocallimastigomycota;c__Neocallimastigomycetes;o__Neocallimastigales;f__Neocallimastigaceae;g__Anaeromyces;s__unidentified	0	0	0	0	0	0	0	0	0	0	0	0	0	0	0	0	0	0	0	0	0	0	0	0	0	0	0	0	0	0	0	0	0	0	0	46	0	0	0	0	0	0	0	0	0	0	0	0	0
k__Fungi;p__Ascomycota;c__Saccharomycetes;o__Saccharomycetales;f__Saccharomycetales_fam_Incertae_sedis;g__Candida;s__Candida_oceani	45	0	0	0	0	0	0	0	0	0	0	0	0	0	0	0	0	0	0	0	0	0	0	0	0	0	0	0	0	0	0	0	0	0	0	0	0	0	0	0	0	0	0	0	0	0	0	0	0
k__Fungi;p__Mucoromycota;c__Mucoromycetes;o__Mucorales;f__Choanephoraceae;__;__	0	0	0	0	0	0	7	0	0	0	0	0	0	0	0	0	0	37	0	0	0	0	0	0	0	0	0	0	0	0	0	0	0	0	0	0	0	0	0	0	0	0	0	0	0	0	0	0	0
k__Fungi;p__Ascomycota;c__Dothideomycetes;o__Pleosporales;f__Sporormiaceae;g__Preussia;__	0	0	0	0	0	23	0	0	0	0	0	0	0	0	0	0	0	0	0	0	0	0	0	0	0	0	0	0	0	0	0	0	0	0	0	0	0	0	0	0	0	0	0	0	0	0	0	0	21
k__Alveolata;p__Ciliophora;c__Spirotrichea;o__Sporadotrichida;f__Halteriidae;g__Halteria;s__unidentified	0	0	0	0	0	0	0	0	0	0	0	0	0	0	0	0	0	44	0	0	0	0	0	0	0	0	0	0	0	0	0	0	0	0	0	0	0	0	0	0	0	0	0	0	0	0	0	0	0
k__Fungi;p__Mucoromycota;c__Mucoromycetes;o__Mucorales;f__Pilobolaceae;g__Pilobolus;s__Pilobolus_crystallinus	0	0	0	0	0	0	0	0	0	0	0	0	0	0	43	0	0	0	0	0	0	0	0	0	0	0	0	0	0	0	0	0	0	0	0	0	0	0	0	0	0	0	0	0	0	0	0	0	0
k__Fungi;p__Mortierellomycota;c__Mortierellomycetes;o__Mortierellales;f__Mortierellaceae;g__Mortierella;__	0	0	0	0	0	0	0	0	0	0	0	0	0	0	0	0	42	0	0	0	0	0	0	0	0	0	0	0	0	0	0	0	0	0	0	0	0	0	0	0	0	0	0	0	0	0	0	0	0
k__Fungi;p__Ascomycota;c__Saccharomycetes;o__Saccharomycetales;f__Saccharomycetales_fam_Incertae_sedis;g__Candida;s__Candida_glabrata	0	34	0	0	0	0	0	0	0	0	0	0	0	0	7	0	0	0	0	0	0	0	0	0	0	0	0	0	0	0	0	0	0	0	0	0	0	0	0	0	0	0	0	0	0	0	0	0	0
k__Fungi;p__Ascomycota;c__Saccharomycetes;o__Saccharomycetales;f__Debaryomycetaceae;g__Debaryomyces;s__Debaryomyces_prosopidis	0	0	0	0	0	0	0	0	0	0	30	0	0	0	0	0	0	0	0	0	0	0	0	0	0	0	0	0	0	0	0	0	0	0	0	0	0	11	0	0	0	0	0	0	0	0	0	0	0
k__Fungi;p__Ascomycota;c__Eurotiomycetes;o__Onygenales;f__Gymnoascaceae;g__Gymnoascus;__	0	0	0	0	0	0	0	0	0	0	0	0	0	0	0	0	0	0	39	0	0	0	0	0	0	0	0	0	0	0	0	0	0	0	0	0	0	0	0	0	0	0	0	0	0	0	0	0	0
k__Fungi;p__Basidiomycota;c__Tremellomycetes;o__Tremellales;f__Tremellaceae;g__Cryptococcus;s__Cryptococcus_cuniculi	0	0	0	0	0	0	0	0	0	0	0	0	0	0	0	0	0	0	0	0	0	0	0	0	0	0	34	0	0	0	0	0	0	4	0	0	0	0	0	0	0	0	0	0	0	0	0	0	0
k__Fungi;p__Ascomycota;c__Saccharomycetes;o__Saccharomycetales;f__Trichomonascaceae;g__Trichomonascus;s__Trichomonascus_apis	25	0	0	0	0	0	0	0	0	0	0	0	0	0	0	0	13	0	0	0	0	0	0	0	0	0	0	0	0	0	0	0	0	0	0	0	0	0	0	0	0	0	0	0	0	0	0	0	0
k__Fungi;p__Mortierellomycota;c__unidentified;o__unidentified;f__unidentified;g__unidentified;s__unidentified	0	0	0	0	0	0	36	0	0	0	0	0	0	0	0	0	0	0	0	0	0	0	0	0	0	0	0	0	0	0	0	0	0	0	0	0	0	0	0	0	0	0	0	0	0	0	0	0	0
k__Fungi;p__Mortierellomycota;c__Mortierellomycetes;o__Mortierellales;__;__;__	0	0	0	0	0	0	0	0	0	0	0	0	0	0	0	0	0	0	0	0	0	0	0	0	0	0	0	0	0	0	0	0	22	0	12	0	0	0	0	0	0	0	0	0	0	0	0	0	0
k__Fungi;p__Ascomycota;c__Sordariomycetes;o__Xylariales;f__Xylariaceae;g__Xylaria;s__Xylaria_acuminatilongissima	0	0	0	0	0	0	0	0	0	0	34	0	0	0	0	0	0	0	0	0	0	0	0	0	0	0	0	0	0	0	0	0	0	0	0	0	0	0	0	0	0	0	0	0	0	0	0	0	0
k__Fungi;p__Ascomycota;c__Pezizomycetes;o__Pezizales;f__Ascodesmidaceae;g__Cephaliophora;__	2	0	0	0	0	6	0	0	0	0	0	0	0	0	8	0	4	3	3	0	0	0	0	0	0	0	0	0	0	0	6	0	0	0	0	0	0	0	0	0	0	0	0	0	0	0	0	0	0
k__Fungi;p__Basidiomycota;c__Agaricomycetes;o__Geastrales;f__Sphaerobolaceae;g__Sphaerobolus;s__Sphaerobolus_ingoldii	3	0	0	0	0	0	0	0	0	0	0	0	0	0	0	0	28	0	0	0	0	0	0	0	0	0	0	0	0	0	0	0	0	0	0	0	0	0	0	0	0	0	0	0	0	0	0	0	0
k__Alveolata;p__Ciliophora;c__Spirotrichea;o__Urostylida;f__Holostichidae;g__Anteholosticha;s__unidentified	0	15	0	0	0	0	0	0	0	0	0	0	0	0	0	0	0	0	0	0	0	0	0	0	0	0	0	2	0	0	0	0	0	0	0	0	0	0	0	0	0	0	0	0	7	6	0	0	0
k__Fungi;p__Basidiomycota;c__Agaricomycetes;o__Agaricales;f__Pleurotaceae;g__Hohenbuehelia;s__Hohenbuehelia_portegna	0	0	0	0	0	0	0	0	0	0	0	0	18	0	0	0	11	0	0	0	0	0	0	0	0	0	0	0	0	0	0	0	0	0	0	0	0	0	0	0	0	0	0	0	0	0	0	0	0
k__Fungi;p__Ascomycota;c__Eurotiomycetes;o__Eurotiales;f__Trichocomaceae;g__Talaromyces;s__unidentified	0	0	0	0	0	0	0	0	0	0	0	0	0	0	4	0	25	0	0	0	0	0	0	0	0	0	0	0	0	0	0	0	0	0	0	0	0	0	0	0	0	0	0	0	0	0	0	0	0
k__Fungi;p__Basidiomycota;c__Wallemiomycetes;o__Wallemiales;f__Wallemiaceae;g__Wallemia;s__Wallemia_canadensis	25	0	0	0	0	0	0	0	0	0	0	0	0	0	0	0	0	0	0	0	0	0	0	0	0	0	0	0	0	0	0	0	0	3	0	0	0	0	0	0	0	0	0	0	0	0	0	0	0
k__Fungi;p__Ascomycota;c__Sordariomycetes;o__Xylariales;f__Xylariaceae;g__Hypocopra;s__Hypocopra_rostrata	0	0	0	0	0	0	0	0	0	0	0	0	0	0	28	0	0	0	0	0	0	0	0	0	0	0	0	0	0	0	0	0	0	0	0	0	0	0	0	0	0	0	0	0	0	0	0	0	0
k__Fungi;p__Ascomycota;c__Sordariomycetes;o__Sordariales;f__Chaetomiaceae;g__Ovatospora;s__Ovatospora_unipora	0	0	0	0	0	0	0	0	0	0	0	0	0	0	0	0	0	28	0	0	0	0	0	0	0	0	0	0	0	0	0	0	0	0	0	0	0	0	0	0	0	0	0	0	0	0	0	0	0
k__Fungi;p__Basidiomycota;c__Agaricomycetes;o__Agaricales;f__Pluteaceae;g__Volvopluteus;s__Volvopluteus_earlei	20	0	0	0	0	0	7	0	0	0	0	0	0	0	0	0	0	0	0	0	0	0	0	0	0	0	0	0	0	0	0	0	0	0	0	0	0	0	0	0	0	0	0	0	0	0	0	0	0
k__Fungi;p__Ascomycota;c__Eurotiomycetes;o__Onygenales;f__Onygenales_fam_Incertae_sedis;g__Spiromastix;s__Spiromastix_princeps	0	0	0	0	0	0	0	0	0	0	0	0	0	0	0	0	16	0	0	0	0	0	0	0	0	0	0	0	0	0	0	0	0	0	11	0	0	0	0	0	0	0	0	0	0	0	0	0	0
k__Fungi;p__Rozellomycota;c__unidentified;o__unidentified;f__unidentified;g__unidentified;s__unidentified	0	26	0	0	0	0	0	0	0	0	0	0	0	0	0	0	0	0	0	0	0	0	0	0	0	0	0	0	0	0	0	0	0	0	0	0	0	0	0	0	0	0	0	0	0	0	0	0	0
k__Fungi;p__Ascomycota;c__Sordariomycetes;o__Xylariales;f__Microdochiaceae;g__Gyrothrix;s__Gyrothrix_verticiclada	0	0	0	0	0	0	0	0	0	0	0	0	0	0	0	0	0	0	0	0	0	0	0	0	0	0	0	0	18	0	0	0	0	8	0	0	0	0	0	0	0	0	0	0	0	0	0	0	0
k__Fungi;p__Basidiomycota;c__Agaricomycetes;o__Cantharellales;f__Ceratobasidiaceae;g__Thanatephorus;s__Thanatephorus_cucumeris	0	0	0	0	0	0	0	0	0	0	0	0	0	0	0	0	0	14	0	0	0	0	0	0	0	0	0	0	0	0	0	0	0	0	0	0	0	0	2	0	0	0	0	0	0	0	0	9	0
k__Fungi;p__Basidiomycota;c__Agaricomycetes;o__Agaricales;f__Tricholomataceae;g__Tricholoma;__	0	0	0	0	0	0	0	0	0	0	0	0	0	25	0	0	0	0	0	0	0	0	0	0	0	0	0	0	0	0	0	0	0	0	0	0	0	0	0	0	0	0	0	0	0	0	0	0	0
k__Fungi;p__Mucoromycota;c__Mucoromycetes;o__Mucorales;f__Mucoraceae;g__Mucor;s__Mucor_indicus	0	0	0	0	0	0	5	0	0	0	0	0	0	0	0	0	0	0	0	0	0	0	0	0	0	0	0	0	0	0	0	0	0	0	0	0	0	0	8	0	0	0	0	0	0	4	0	6	0
k__Fungi;p__Basidiomycota;c__Agaricomycetes;o__Agaricales;f__Bolbitiaceae;g__Conocybe;__	0	0	0	0	0	0	0	23	0	0	0	0	0	0	0	0	0	0	0	0	0	0	0	0	0	0	0	0	0	0	0	0	0	0	0	0	0	0	0	0	0	0	0	0	0	0	0	0	0
k__Fungi;p__Basidiomycota;c__Agaricomycetes;o__Agaricales;f__Agaricaceae;g__Agaricus;s__Agaricus_bitorquis	0	0	0	0	0	6	0	0	0	0	0	0	0	0	0	0	0	9	0	0	0	0	0	0	0	0	0	0	0	0	0	0	0	0	0	0	0	0	0	0	0	0	0	0	0	8	0	0	0
k__Fungi;p__Mortierellomycota;c__Mortierellomycetes;o__Mortierellales;f__Mortierellaceae;g__Mortierella;s__Mortierella_oligospora	0	0	0	0	0	0	0	10	0	0	0	0	0	0	0	0	0	0	0	0	0	0	0	0	0	0	0	0	0	0	12	0	0	0	0	0	0	0	0	0	0	0	0	0	0	0	0	0	0
k__Fungi;p__Ascomycota;c__Dothideomycetes;o__Myriangiales;f__Elsinoaceae;g__Sphaceloma;__	0	0	0	0	0	0	0	0	0	0	22	0	0	0	0	0	0	0	0	0	0	0	0	0	0	0	0	0	0	0	0	0	0	0	0	0	0	0	0	0	0	0	0	0	0	0	0	0	0
k__Fungi;p__Chytridiomycota;c__Spizellomycetes;o__Spizellomycetales;f__Spizellomycetaceae;g__Spizellomyces;s__Spizellomyces_dolichospermus	7	0	0	0	0	0	0	5	0	0	0	0	0	0	0	0	0	0	0	0	4	0	0	0	0	0	0	0	0	0	0	0	0	0	0	0	0	0	0	0	0	0	0	0	5	0	0	0	0
k__Fungi;p__Basidiomycota;c__Agaricomycetes;o__Agaricales;f__Psathyrellaceae;g__Parasola;s__Parasola_auricoma	0	0	0	0	0	0	0	4	0	0	0	0	0	0	0	0	0	0	0	0	0	0	0	0	0	0	17	0	0	0	0	0	0	0	0	0	0	0	0	0	0	0	0	0	0	0	0	0	0
k__Fungi;p__Basidiomycota;c__Agaricomycetes;o__Agaricales;f__Pluteaceae;g__Volvariella;s__Volvariella_murinella	0	0	0	0	0	0	21	0	0	0	0	0	0	0	0	0	0	0	0	0	0	0	0	0	0	0	0	0	0	0	0	0	0	0	0	0	0	0	0	0	0	0	0	0	0	0	0	0	0
k__Fungi;p__Ascomycota;c__Sordariomycetes;o__Hypocreales;f__Stachybotryaceae;g__Achroiostachys;__	0	0	0	0	0	0	0	0	0	0	0	0	0	0	0	0	21	0	0	0	0	0	0	0	0	0	0	0	0	0	0	0	0	0	0	0	0	0	0	0	0	0	0	0	0	0	0	0	0
k__Fungi;p__Ascomycota;c__Pezizomycetes;o__Pezizales;f__Pezizaceae;g__Iodophanus;__	0	0	0	0	0	0	0	0	0	0	0	0	0	0	20	0	0	0	0	0	0	0	0	0	0	0	0	0	0	0	0	0	0	0	0	0	0	0	0	0	0	0	0	0	0	0	0	0	0
k__Fungi;p__Basidiomycota;c__Tremellomycetes;o__Tremellales;f__Bulleribasidiaceae;g__Vishniacozyma;s__Vishniacozyma_dimennae	0	0	0	0	0	0	0	0	0	0	0	0	0	0	0	0	0	0	0	0	0	0	0	0	0	0	0	0	0	0	0	0	0	0	0	0	0	0	0	0	19	0	0	0	0	0	0	0	0
k__Fungi;p__Basidiomycota;c__Agaricomycetes;o__Polyporales;f__Meruliaceae;g__Phanerochaete;s__Phanerochaete_tuberculata	0	0	0	0	0	0	0	0	0	0	0	0	0	0	0	0	8	7	0	0	0	0	0	0	0	0	0	0	0	0	0	0	0	0	0	0	0	0	0	0	0	0	0	0	0	4	0	0	0
k__Fungi;p__Ascomycota;c__Dothideomycetes;o__Capnodiales;f__Mycosphaerellaceae;g__Ramularia;s__Ramularia_pratensis	0	0	0	0	0	0	0	0	0	0	0	0	0	0	0	0	0	0	0	0	0	0	0	0	19	0	0	0	0	0	0	0	0	0	0	0	0	0	0	0	0	0	0	0	0	0	0	0	0
k__Fungi;p__Ascomycota;c__Sordariomycetes;o__Sordariales;f__Chaetomiaceae;g__Subramaniula;__	0	0	0	0	0	0	0	0	0	0	0	0	0	0	0	0	18	0	0	0	0	0	0	0	0	0	0	0	0	0	0	0	0	0	0	0	0	0	0	0	0	0	0	0	0	0	0	0	0
k__Fungi;p__Ascomycota;c__Saccharomycetes;o__Saccharomycetales;f__Saccharomycetales_fam_Incertae_sedis;g__Candida;s__Candida_diddensiae	18	0	0	0	0	0	0	0	0	0	0	0	0	0	0	0	0	0	0	0	0	0	0	0	0	0	0	0	0	0	0	0	0	0	0	0	0	0	0	0	0	0	0	0	0	0	0	0	0
k__Fungi;p__Mucoromycota;c__Mucoromycetes;o__Mucorales;f__Mucoraceae;g__Mucor;s__Mucor_circinelloides	0	0	0	0	0	0	11	0	0	0	0	0	0	0	0	0	0	0	0	0	0	0	0	0	0	0	0	0	0	0	0	0	0	6	0	0	0	0	0	0	0	0	0	0	0	0	0	0	0
k__Fungi;p__Basidiomycota;c__Microbotryomycetes;o__Sporidiobolales;f__Sporidiobolaceae;g__Rhodosporidiobolus;__	0	0	0	17	0	0	0	0	0	0	0	0	0	0	0	0	0	0	0	0	0	0	0	0	0	0	0	0	0	0	0	0	0	0	0	0	0	0	0	0	0	0	0	0	0	0	0	0	0
k__Fungi;p__Ascomycota;c__Sordariomycetes;o__Branch06;f__unidentified;g__unidentified;s__unidentified	0	0	0	0	0	0	0	0	3	0	0	0	0	0	0	0	14	0	0	0	0	0	0	0	0	0	0	0	0	0	0	0	0	0	0	0	0	0	0	0	0	0	0	0	0	0	0	0	0
k__Fungi;p__Basidiomycota;c__Cystobasidiomycetes;o__Cystobasidiomycetes_ord_Incertae_sedis;f__Buckleyzymaceae;g__Buckleyzyma;__	0	0	0	0	0	0	0	0	0	0	0	0	0	0	0	0	0	0	0	0	0	0	0	0	0	0	0	0	0	0	0	0	0	16	0	0	0	0	0	0	0	0	0	0	0	0	0	0	0
k__Fungi;p__Basidiomycota;c__Tremellomycetes;o__Tremellales;f__Rhynchogastremataceae;g__Papiliotrema;s__Papiliotrema_pseudoalba	0	0	0	0	0	0	0	0	0	0	0	0	0	0	0	0	15	0	0	0	0	0	0	0	0	0	0	0	0	0	0	0	0	0	0	0	0	0	0	0	0	0	0	0	0	0	0	0	0
k__Fungi;p__Ascomycota;c__Saccharomycetes;o__Saccharomycetales;f__Trichomonascaceae;g__Blastobotrys;s__Blastobotrys_adeninivorans	15	0	0	0	0	0	0	0	0	0	0	0	0	0	0	0	0	0	0	0	0	0	0	0	0	0	0	0	0	0	0	0	0	0	0	0	0	0	0	0	0	0	0	0	0	0	0	0	0
k__Fungi;p__Ascomycota;c__Saccharomycetes;o__Saccharomycetales;f__Debaryomycetaceae;g__Lodderomyces;s__Lodderomyces_elongisporus	0	0	0	0	0	0	0	0	0	0	0	0	0	0	0	0	0	15	0	0	0	0	0	0	0	0	0	0	0	0	0	0	0	0	0	0	0	0	0	0	0	0	0	0	0	0	0	0	0
k__Fungi;p__Basidiomycota;c__Tremellomycetes;o__Tremellales;f__Cryptococcaceae;g__Kwoniella;s__Kwoniella_heveanensis	0	0	0	6	0	0	0	0	0	0	0	0	0	0	0	0	0	0	0	0	0	0	0	0	0	0	0	0	0	0	0	0	0	0	0	0	0	0	0	0	0	0	0	8	0	0	0	0	0
k__Fungi;p__Ascomycota;c__Sordariomycetes;o__Xylariales;f__Microdochiaceae;g__Idriella;s__unidentified	0	0	0	0	0	0	0	0	0	0	0	0	0	0	0	0	0	0	0	0	0	0	14	0	0	0	0	0	0	0	0	0	0	0	0	0	0	0	0	0	0	0	0	0	0	0	0	0	0
k__Fungi;p__Ascomycota;c__Sordariomycetes;o__Coniochaetales;f__Coniochaetaceae;g__Coniochaeta;__	0	0	0	0	0	0	0	0	0	0	0	0	0	0	0	0	0	0	0	14	0	0	0	0	0	0	0	0	0	0	0	0	0	0	0	0	0	0	0	0	0	0	0	0	0	0	0	0	0
k__Fungi;p__Ascomycota;c__Dothideomycetes;o__Pleosporales;f__Lentitheciaceae;g__Poaceascoma;s__unidentified	0	0	0	0	0	0	0	0	7	0	0	0	0	0	2	0	0	0	0	0	0	0	0	0	0	0	0	0	0	5	0	0	0	0	0	0	0	0	0	0	0	0	0	0	0	0	0	0	0
k__Fungi;p__Glomeromycota;c__Glomeromycetes;o__Glomerales;f__Glomeraceae;g__unidentified;s__unidentified	0	0	0	0	0	0	0	0	0	0	0	0	0	0	0	0	7	0	0	0	0	0	0	0	0	0	0	0	0	0	0	0	0	0	0	0	0	0	0	0	0	0	0	0	0	6	0	0	0
k__Fungi;p__Ascomycota;c__Eurotiomycetes;o__Onygenales;f__Onygenales_fam_Incertae_sedis;g__Chrysosporium;s__Chrysosporium_queenslandicum	0	0	0	0	0	0	0	0	0	0	0	0	0	0	0	0	0	0	7	0	0	0	0	0	0	0	0	0	0	6	0	0	0	0	0	0	0	0	0	0	0	0	0	0	0	0	0	0	0
k__Fungi;p__Ascomycota;c__Eurotiomycetes;o__Eurotiales;__;__;__	0	0	0	0	0	0	0	0	0	0	0	0	0	0	4	0	0	0	0	0	0	0	4	0	0	0	0	0	0	0	5	0	0	0	0	0	0	0	0	0	0	0	0	0	0	0	0	0	0
k__Fungi;p__Ascomycota;c__Dothideomycetes;o__Pleosporales;f__Pleosporaceae;g__unidentified;s__unidentified	0	0	0	0	0	0	0	0	0	0	0	0	0	0	7	0	0	0	0	0	0	0	0	0	0	0	0	0	0	0	0	0	0	6	0	0	0	0	0	0	0	0	0	0	0	0	0	0	0
k__Fungi;p__Ascomycota;c__Dothideomycetes;o__Pleosporales;f__Phaeosphaeriaceae;g__Phaeosphaeria;__	0	0	0	0	0	0	13	0	0	0	0	0	0	0	0	0	0	0	0	0	0	0	0	0	0	0	0	0	0	0	0	0	0	0	0	0	0	0	0	0	0	0	0	0	0	0	0	0	0
k__Alveolata;p__Ciliophora;c__Oligohymenophorea;o__Oligohymenophorea_ord_Incertae_sedis;f__Zoothamniidae;g__Zoothamnium;s__unidentified	13	0	0	0	0	0	0	0	0	0	0	0	0	0	0	0	0	0	0	0	0	0	0	0	0	0	0	0	0	0	0	0	0	0	0	0	0	0	0	0	0	0	0	0	0	0	0	0	0
k__Fungi;p__Basidiomycota;c__Microbotryomycetes;o__Sporidiobolales;f__Sporidiobolaceae;g__Rhodotorula;s__Rhodotorula_mucilaginosa	4	0	0	0	0	0	0	0	0	0	0	0	0	0	0	0	0	0	0	0	0	0	0	0	0	0	0	0	0	0	0	8	0	0	0	0	0	0	0	0	0	0	0	0	0	0	0	0	0
k__Fungi;p__Ascomycota;c__Sordariomycetes;o__Xylariales;f__Diatrypaceae;g__Diatrype;s__Diatrype_stigma	0	0	0	0	0	0	0	0	0	0	0	0	0	0	0	0	0	0	0	0	0	0	0	0	0	0	0	0	0	0	0	0	0	0	0	0	12	0	0	0	0	0	0	0	0	0	0	0	0
k__Fungi;p__Ascomycota;c__Dothideomycetes;o__Pleosporales;f__Didymosphaeriaceae;g__Paraconiothyrium;__	0	0	0	0	0	0	0	0	0	0	0	0	0	0	0	0	0	0	0	0	0	0	0	0	0	0	0	0	0	0	0	0	4	0	0	0	0	0	0	0	0	0	0	0	8	0	0	0	0
k__Fungi;p__Ascomycota;c__Dothideomycetes;o__Capnodiales;__;__;__	0	0	0	0	0	0	0	0	0	0	0	0	0	0	0	0	0	12	0	0	0	0	0	0	0	0	0	0	0	0	0	0	0	0	0	0	0	0	0	0	0	0	0	0	0	0	0	0	0
k__Fungi;p__Mucoromycota;c__Mucoromycetes;o__Mucorales;f__Choanephoraceae;g__Blakeslea;s__Blakeslea_trispora	0	0	0	0	0	0	0	0	0	0	0	0	0	0	0	0	0	0	0	0	0	0	0	0	0	0	0	0	0	0	0	0	0	0	0	0	0	0	0	0	0	0	0	0	0	11	0	0	0
k__Fungi;p__Basidiomycota;c__Tremellomycetes;o__Tremellales;__;__;__	0	0	0	0	0	0	0	0	0	0	0	0	0	0	0	0	0	0	0	0	0	0	0	0	0	0	0	0	0	8	0	0	0	3	0	0	0	0	0	0	0	0	0	0	0	0	0	0	0
k__Fungi;p__Ascomycota;c__Sordariomycetes;o__Xylariales;f__Microdochiaceae;g__Microdochium;__	0	0	0	0	0	0	11	0	0	0	0	0	0	0	0	0	0	0	0	0	0	0	0	0	0	0	0	0	0	0	0	0	0	0	0	0	0	0	0	0	0	0	0	0	0	0	0	0	0
k__Fungi;p__Ascomycota;c__Leotiomycetes;o__Helotiales;f__Helotiaceae;g__Helicodendron;s__Helicodendron_luteoalbum	0	0	0	0	0	0	0	0	0	0	0	0	0	0	0	0	0	0	0	0	0	0	0	0	0	0	11	0	0	0	0	0	0	0	0	0	0	0	0	0	0	0	0	0	0	0	0	0	0
k__Fungi;p__Ascomycota;c__Eurotiomycetes;o__Chaetothyriales;f__Trichomeriaceae;g__Knufia;s__unidentified	0	0	0	0	0	0	0	0	0	11	0	0	0	0	0	0	0	0	0	0	0	0	0	0	0	0	0	0	0	0	0	0	0	0	0	0	0	0	0	0	0	0	0	0	0	0	0	0	0
k__Fungi;p__Ascomycota;c__Dothideomycetes;o__Pleosporales;f__Phaeosphaeriaceae;g__Parastagonospora;__	0	0	0	0	0	0	0	0	0	0	0	11	0	0	0	0	0	0	0	0	0	0	0	0	0	0	0	0	0	0	0	0	0	0	0	0	0	0	0	0	0	0	0	0	0	0	0	0	0
k__Fungi;p__Basidiomycota;c__Ustilaginomycetes;o__Ustilaginales;f__Ustilaginaceae;g__Moesziomyces;__	0	0	0	0	0	0	0	0	0	0	0	0	0	0	0	0	0	0	0	0	0	0	0	0	0	0	0	0	0	10	0	0	0	0	0	0	0	0	0	0	0	0	0	0	0	0	0	0	0
k__Fungi;p__Basidiomycota;c__Malasseziomycetes;o__Malasseziales;f__unidentified;g__unidentified;s__unidentified	0	0	0	0	0	0	0	0	0	0	10	0	0	0	0	0	0	0	0	0	0	0	0	0	0	0	0	0	0	0	0	0	0	0	0	0	0	0	0	0	0	0	0	0	0	0	0	0	0
k__Fungi;p__Basidiomycota;c__Agaricomycetes;o__Phallales;f__Phallaceae;g__Itajahya;s__Itajahya_rosea	0	0	0	0	0	0	0	0	0	0	0	0	0	0	10	0	0	0	0	0	0	0	0	0	0	0	0	0	0	0	0	0	0	0	0	0	0	0	0	0	0	0	0	0	0	0	0	0	0
k__Fungi;p__Ascomycota;c__Saccharomycetes;o__Saccharomycetales;f__Trichomonascaceae;g__Zygoascus;s__Zygoascus_meyerae	0	0	0	0	0	0	0	0	0	0	0	0	0	0	0	0	0	0	0	0	0	0	0	0	0	0	0	0	0	0	10	0	0	0	0	0	0	0	0	0	0	0	0	0	0	0	0	0	0
k__Fungi;p__Ascomycota;c__Dothideomycetes;o__Pleosporales;f__Torulaceae;g__Torula;s__unidentified	0	0	0	0	0	0	0	0	0	0	0	0	0	0	0	0	2	0	0	0	0	0	0	0	0	0	0	0	0	0	8	0	0	0	0	0	0	0	0	0	0	0	0	0	0	0	0	0	0
k__Fungi;p__Mucoromycota;c__Mucoromycetes;o__Mucorales;f__Cunninghamellaceae;g__Cunninghamella;s__unidentified	0	0	0	0	0	0	9	0	0	0	0	0	0	0	0	0	0	0	0	0	0	0	0	0	0	0	0	0	0	0	0	0	0	0	0	0	0	0	0	0	0	0	0	0	0	0	0	0	0
k__Fungi;p__Basidiomycota;c__Cystobasidiomycetes;o__Cystobasidiales;f__Cystobasidiaceae;g__Cystobasidium;s__Cystobasidium_benthicum	0	0	0	0	0	0	0	0	0	0	0	9	0	0	0	0	0	0	0	0	0	0	0	0	0	0	0	0	0	0	0	0	0	0	0	0	0	0	0	0	0	0	0	0	0	0	0	0	0
k__Fungi;p__Basidiomycota;c__Agaricomycetes;o__Cantharellales;f__Tulasnellaceae;g__unidentified;s__unidentified	0	0	0	0	0	0	0	9	0	0	0	0	0	0	0	0	0	0	0	0	0	0	0	0	0	0	0	0	0	0	0	0	0	0	0	0	0	0	0	0	0	0	0	0	0	0	0	0	0
k__Fungi;p__Ascomycota;c__Sordariomycetes;o__Trichosphaeriales;f__Trichosphaeriaceae;g__Nigrospora;s__Nigrospora_oryzae	0	0	0	0	0	0	0	0	0	0	0	0	0	0	0	0	0	0	0	0	0	0	0	0	0	0	0	0	9	0	0	0	0	0	0	0	0	0	0	0	0	0	0	0	0	0	0	0	0
k__Fungi;p__Ascomycota;c__Saccharomycetes;o__Saccharomycetales;f__Saccharomycetales_fam_Incertae_sedis;g__Candida;s__Candida_sake	9	0	0	0	0	0	0	0	0	0	0	0	0	0	0	0	0	0	0	0	0	0	0	0	0	0	0	0	0	0	0	0	0	0	0	0	0	0	0	0	0	0	0	0	0	0	0	0	0
k__Fungi;p__Ascomycota;c__Saccharomycetes;o__Saccharomycetales;f__Saccharomycetaceae;g__Torulaspora;s__Torulaspora_delbrueckii	9	0	0	0	0	0	0	0	0	0	0	0	0	0	0	0	0	0	0	0	0	0	0	0	0	0	0	0	0	0	0	0	0	0	0	0	0	0	0	0	0	0	0	0	0	0	0	0	0
k__Fungi;p__Ascomycota;c__Eurotiomycetes;o__Chaetothyriales;f__Herpotrichiellaceae;g__Rhinocladiella;s__unidentified	0	9	0	0	0	0	0	0	0	0	0	0	0	0	0	0	0	0	0	0	0	0	0	0	0	0	0	0	0	0	0	0	0	0	0	0	0	0	0	0	0	0	0	0	0	0	0	0	0
k__Fungi;p__Basidiomycota;c__Wallemiomycetes;o__Wallemiales;f__Wallemiaceae;g__Wallemia;s__Wallemia_hederae	4	0	0	4	0	0	0	0	0	0	0	0	0	0	0	0	0	0	0	0	0	0	0	0	0	0	0	0	0	0	0	0	0	0	0	0	0	0	0	0	0	0	0	0	0	0	0	0	0
k__Fungi;p__Basidiomycota;c__Ustilaginomycetes;o__Ustilaginales;f__Ustilaginaceae;g__Ustilago;s__Ustilago_xerochloae	0	0	0	0	0	0	0	0	0	0	0	0	0	0	0	0	8	0	0	0	0	0	0	0	0	0	0	0	0	0	0	0	0	0	0	0	0	0	0	0	0	0	0	0	0	0	0	0	0
k__Fungi;p__Basidiomycota;c__Tremellomycetes;o__unidentified;f__unidentified;g__unidentified;s__unidentified	0	0	0	8	0	0	0	0	0	0	0	0	0	0	0	0	0	0	0	0	0	0	0	0	0	0	0	0	0	0	0	0	0	0	0	0	0	0	0	0	0	0	0	0	0	0	0	0	0
k__Fungi;p__Basidiomycota;c__Tremellomycetes;o__Tremellales;f__Cryptococcaceae;g__Kwoniella;__	0	0	0	8	0	0	0	0	0	0	0	0	0	0	0	0	0	0	0	0	0	0	0	0	0	0	0	0	0	0	0	0	0	0	0	0	0	0	0	0	0	0	0	0	0	0	0	0	0
k__Fungi;p__Basidiomycota;c__Agaricomycetes;o__Agaricales;f__Psathyrellaceae;g__Psathyrella;__	0	0	0	0	0	0	0	8	0	0	0	0	0	0	0	0	0	0	0	0	0	0	0	0	0	0	0	0	0	0	0	0	0	0	0	0	0	0	0	0	0	0	0	0	0	0	0	0	0
k__Fungi;p__Basidiomycota;c__Agaricomycetes;o__Agaricales;f__Phelloriniaceae;g__Phellorinia;s__Phellorinia_herculeana	8	0	0	0	0	0	0	0	0	0	0	0	0	0	0	0	0	0	0	0	0	0	0	0	0	0	0	0	0	0	0	0	0	0	0	0	0	0	0	0	0	0	0	0	0	0	0	0	0
k__Fungi;p__Basidiomycota;c__Agaricomycetes;o__Agaricales;f__Agaricaceae;g__Tulostoma;s__Tulostoma_beccarianum	0	0	0	0	0	0	0	0	0	0	0	0	0	0	8	0	0	0	0	0	0	0	0	0	0	0	0	0	0	0	0	0	0	0	0	0	0	0	0	0	0	0	0	0	0	0	0	0	0
k__Fungi;p__Ascomycota;c__Sordariomycetes;o__Hypocreales;f__Hypocreales_fam_Incertae_sedis;g__Leucosphaerina;s__unidentified	0	0	0	0	0	0	0	0	0	0	0	0	0	0	0	0	8	0	0	0	0	0	0	0	0	0	0	0	0	0	0	0	0	0	0	0	0	0	0	0	0	0	0	0	0	0	0	0	0
k__Fungi;p__Ascomycota;c__Saccharomycetes;o__Saccharomycetales;f__Saccharomycetaceae;g__Kazachstania;s__Kazachstania_bovina	8	0	0	0	0	0	0	0	0	0	0	0	0	0	0	0	0	0	0	0	0	0	0	0	0	0	0	0	0	0	0	0	0	0	0	0	0	0	0	0	0	0	0	0	0	0	0	0	0
k__Fungi;p__Mucoromycota;c__Mucoromycetes;o__Mucorales;f__Lichtheimiaceae;g__Lichtheimia;s__Lichtheimia_ramosa	0	0	0	0	0	0	7	0	0	0	0	0	0	0	0	0	0	0	0	0	0	0	0	0	0	0	0	0	0	0	0	0	0	0	0	0	0	0	0	0	0	0	0	0	0	0	0	0	0
k__Fungi;p__Basidiomycota;c__Ustilaginomycetes;o__Ustilaginales;__;__;__	0	0	0	0	0	0	0	0	0	0	0	0	0	0	7	0	0	0	0	0	0	0	0	0	0	0	0	0	0	0	0	0	0	0	0	0	0	0	0	0	0	0	0	0	0	0	0	0	0
k__Fungi;p__Basidiomycota;c__Tremellomycetes;o__Tremellales;f__Trimorphomycetaceae;g__Saitozyma;s__Saitozyma_paraflava	0	0	0	7	0	0	0	0	0	0	0	0	0	0	0	0	0	0	0	0	0	0	0	0	0	0	0	0	0	0	0	0	0	0	0	0	0	0	0	0	0	0	0	0	0	0	0	0	0
k__Fungi;p__Basidiomycota;c__Agaricomycetes;o__Sebacinales;f__unidentified;g__unidentified;s__unidentified	0	0	0	0	0	0	7	0	0	0	0	0	0	0	0	0	0	0	0	0	0	0	0	0	0	0	0	0	0	0	0	0	0	0	0	0	0	0	0	0	0	0	0	0	0	0	0	0	0
k__Fungi;p__Basidiomycota;c__Agaricomycetes;o__Russulales;f__Peniophoraceae;g__Peniophora;s__Peniophora_cinerea	0	0	0	0	0	0	0	0	0	0	0	0	0	0	0	0	0	0	0	0	0	0	0	0	0	0	0	0	0	0	0	0	0	0	0	0	0	7	0	0	0	0	0	0	0	0	0	0	0
k__Fungi;p__Ascomycota;c__Sordariomycetes;o__Trichosphaeriales;f__Trichosphaeriaceae;g__Nigrospora;__	0	0	0	0	0	0	0	0	0	0	0	0	0	0	0	0	0	0	0	0	0	0	0	0	0	0	0	0	0	0	0	0	0	0	0	0	0	0	0	7	0	0	0	0	0	0	0	0	0
k__Fungi;p__Ascomycota;c__Saccharomycetes;o__Saccharomycetales;f__Saccharomycetales_fam_Incertae_sedis;g__Candida;s__Candida_albicans	0	0	0	0	0	0	0	0	0	0	0	0	0	0	0	0	0	0	0	0	0	0	0	0	0	7	0	0	0	0	0	0	0	0	0	0	0	0	0	0	0	0	0	0	0	0	0	0	0
k__Fungi;p__Ascomycota;c__Saccharomycetes;o__Saccharomycetales;f__Debaryomycetaceae;g__Millerozyma;s__Millerozyma_farinosa	0	0	0	0	0	0	0	0	0	0	0	0	0	0	0	0	0	0	0	0	0	0	0	0	0	0	0	0	0	0	7	0	0	0	0	0	0	0	0	0	0	0	0	0	0	0	0	0	0
k__Fungi;p__Ascomycota;c__Orbiliomycetes;o__Orbiliales;f__Orbiliaceae;g__unidentified;s__unidentified	0	0	0	0	0	0	0	0	0	0	0	0	0	0	0	0	7	0	0	0	0	0	0	0	0	0	0	0	0	0	0	0	0	0	0	0	0	0	0	0	0	0	0	0	0	0	0	0	0
k__Fungi;p__Glomeromycota;c__Paraglomeromycetes;o__unidentified;f__unidentified;g__unidentified;s__unidentified	0	0	0	0	0	0	0	0	0	0	0	0	0	0	0	0	6	0	0	0	0	0	0	0	0	0	0	0	0	0	0	0	0	0	0	0	0	0	0	0	0	0	0	0	0	0	0	0	0
k__Fungi;p__Basidiomycota;c__Agaricomycetes;o__Polyporales;f__Meruliaceae;g__Porostereum;s__unidentified	0	0	0	0	0	0	0	0	0	0	0	0	0	0	0	0	0	0	6	0	0	0	0	0	0	0	0	0	0	0	0	0	0	0	0	0	0	0	0	0	0	0	0	0	0	0	0	0	0
k__Fungi;p__Ascomycota;c__Sordariomycetes;o__Hypocreales;f__Stachybotryaceae;g__Alfaria;__	0	0	0	0	0	0	0	0	0	0	0	0	0	0	0	0	0	6	0	0	0	0	0	0	0	0	0	0	0	0	0	0	0	0	0	0	0	0	0	0	0	0	0	0	0	0	0	0	0
k__Fungi;p__Ascomycota;c__Saccharomycetes;o__Saccharomycetales;f__Saccharomycetaceae;g__Saccharomyces;__	0	0	0	0	0	0	0	0	0	0	0	0	0	6	0	0	0	0	0	0	0	0	0	0	0	0	0	0	0	0	0	0	0	0	0	0	0	0	0	0	0	0	0	0	0	0	0	0	0
k__Fungi;p__Ascomycota;c__Dothideomycetes;o__Venturiales;f__Sympoventuriaceae;g__unidentified;s__unidentified	0	0	0	0	0	0	0	0	0	6	0	0	0	0	0	0	0	0	0	0	0	0	0	0	0	0	0	0	0	0	0	0	0	0	0	0	0	0	0	0	0	0	0	0	0	0	0	0	0
k__Fungi;p__Ascomycota;c__Dothideomycetes;o__Pleosporales;f__Pleosporaceae;g__Pleospora;s__unidentified	6	0	0	0	0	0	0	0	0	0	0	0	0	0	0	0	0	0	0	0	0	0	0	0	0	0	0	0	0	0	0	0	0	0	0	0	0	0	0	0	0	0	0	0	0	0	0	0	0
k__Fungi;p__Calcarisporiellomycota;c__Calcarisporiellomycetes;o__Calcarisporiellales;f__Calcarisporiellaceae;g__Calcarisporiella;s__Calcarisporiella_thermophila	0	0	0	0	0	0	0	0	0	0	0	0	0	0	0	0	5	0	0	0	0	0	0	0	0	0	0	0	0	0	0	0	0	0	0	0	0	0	0	0	0	0	0	0	0	0	0	0	0
k__Fungi;p__Basidiomycota;c__Wallemiomycetes;o__Wallemiales;f__Wallemiaceae;g__Wallemia;s__Wallemia_ichthyophaga	5	0	0	0	0	0	0	0	0	0	0	0	0	0	0	0	0	0	0	0	0	0	0	0	0	0	0	0	0	0	0	0	0	0	0	0	0	0	0	0	0	0	0	0	0	0	0	0	0
k__Fungi;p__Basidiomycota;c__Tremellomycetes;o__Trichosporonales;f__Trichosporonaceae;g__Cutaneotrichosporon;s__Cutaneotrichosporon_curvatus	5	0	0	0	0	0	0	0	0	0	0	0	0	0	0	0	0	0	0	0	0	0	0	0	0	0	0	0	0	0	0	0	0	0	0	0	0	0	0	0	0	0	0	0	0	0	0	0	0
k__Fungi;p__Basidiomycota;c__Tremellomycetes;o__Tremellales;f__Bulleribasidiaceae;g__Hannaella;s__Hannaella_siamensis	0	0	0	0	0	0	0	0	0	0	0	0	0	0	0	0	0	0	0	0	0	0	0	0	0	0	0	0	5	0	0	0	0	0	0	0	0	0	0	0	0	0	0	0	0	0	0	0	0
k__Fungi;p__Basidiomycota;c__Microbotryomycetes;o__Sporidiobolales;f__Sporidiobolaceae;g__Sporobolomyces;s__Sporobolomyces_ruberrimus	0	0	0	0	0	0	0	0	0	0	0	0	0	0	0	0	0	0	0	0	0	0	0	0	0	0	0	0	0	0	0	0	0	5	0	0	0	0	0	0	0	0	0	0	0	0	0	0	0
k__Fungi;p__Ascomycota;c__Sordariomycetes;o__Diaporthales;f__Valsaceae;g__Cytospora;__	5	0	0	0	0	0	0	0	0	0	0	0	0	0	0	0	0	0	0	0	0	0	0	0	0	0	0	0	0	0	0	0	0	0	0	0	0	0	0	0	0	0	0	0	0	0	0	0	0
k__Fungi;p__Ascomycota;c__Leotiomycetes;o__Helotiales;f__Helotiales_fam_Incertae_sedis;g__Xylogone;s__unidentified	0	0	0	0	0	0	5	0	0	0	0	0	0	0	0	0	0	0	0	0	0	0	0	0	0	0	0	0	0	0	0	0	0	0	0	0	0	0	0	0	0	0	0	0	0	0	0	0	0
k__Fungi;p__Ascomycota;c__Leotiomycetes;o__Helotiales;f__Chaetomellaceae;g__Chaetomella;s__Chaetomella_raphigera	0	0	0	0	0	0	0	0	0	0	0	0	0	0	0	0	0	0	0	0	0	0	0	0	0	0	0	0	0	0	5	0	0	0	0	0	0	0	0	0	0	0	0	0	0	0	0	0	0
k__Fungi;p__Ascomycota;c__Eurotiomycetes;o__Eurotiales;f__Aspergillaceae;__;__	0	0	0	0	0	0	0	0	0	0	0	0	0	0	0	0	5	0	0	0	0	0	0	0	0	0	0	0	0	0	0	0	0	0	0	0	0	0	0	0	0	0	0	0	0	0	0	0	0
k__Fungi;p__Ascomycota;c__Eurotiomycetes;o__Chaetothyriales;__;__;__	0	0	0	0	0	0	5	0	0	0	0	0	0	0	0	0	0	0	0	0	0	0	0	0	0	0	0	0	0	0	0	0	0	0	0	0	0	0	0	0	0	0	0	0	0	0	0	0	0
k__Alveolata;p__Ciliophora;c__Spirotrichea;o__Urostylida;__;__;__	0	0	0	0	0	0	0	0	0	0	0	0	0	0	0	0	5	0	0	0	0	0	0	0	0	0	0	0	0	0	0	0	0	0	0	0	0	0	0	0	0	0	0	0	0	0	0	0	0
k__Fungi;p__Rozellomycota;c__Rozellomycotina_cls_Incertae_sedis;o__Branch03;f__unidentified;g__unidentified;s__unidentified	0	0	0	0	0	0	0	0	0	0	0	0	0	0	0	0	0	0	0	0	0	0	0	0	0	0	0	0	0	0	0	0	0	0	0	0	0	0	0	0	0	0	0	0	4	0	0	0	0
k__Fungi;p__Basidiomycota;c__Ustilaginomycetes;o__Ustilaginales;f__Ustilaginaceae;g__Ustilago;s__Ustilago_sporoboli-indici	0	0	0	0	0	0	0	0	0	0	0	0	0	0	4	0	0	0	0	0	0	0	0	0	0	0	0	0	0	0	0	0	0	0	0	0	0	0	0	0	0	0	0	0	0	0	0	0	0
k__Fungi;p__Basidiomycota;c__Tremellomycetes;o__Tremellales;f__Trimorphomycetaceae;g__Saitozyma;s__unidentified	4	0	0	0	0	0	0	0	0	0	0	0	0	0	0	0	0	0	0	0	0	0	0	0	0	0	0	0	0	0	0	0	0	0	0	0	0	0	0	0	0	0	0	0	0	0	0	0	0
k__Fungi;p__Basidiomycota;c__Tremellomycetes;o__Tremellales;f__Cryptococcaceae;g__Kwoniella;s__Kwoniella_mangrovensis	0	0	0	0	0	0	0	0	0	0	0	0	0	0	0	0	0	0	0	0	0	0	0	0	0	0	0	0	4	0	0	0	0	0	0	0	0	0	0	0	0	0	0	0	0	0	0	0	0
k__Fungi;p__Basidiomycota;c__Tremellomycetes;o__Tremellales;f__Bulleribasidiaceae;g__Vishniacozyma;s__Vishniacozyma_heimaeyensis	4	0	0	0	0	0	0	0	0	0	0	0	0	0	0	0	0	0	0	0	0	0	0	0	0	0	0	0	0	0	0	0	0	0	0	0	0	0	0	0	0	0	0	0	0	0	0	0	0
k__Fungi;p__Basidiomycota;c__Agaricomycetes;o__Agaricales;f__Psathyrellaceae;g__Coprinellus;s__Coprinellus_radians	0	0	0	0	0	4	0	0	0	0	0	0	0	0	0	0	0	0	0	0	0	0	0	0	0	0	0	0	0	0	0	0	0	0	0	0	0	0	0	0	0	0	0	0	0	0	0	0	0
k__Fungi;p__Ascomycota;c__Sordariomycetes;o__Xylariales;f__Xylariaceae;g__Xylaria;s__unidentified	0	0	0	0	0	0	0	0	0	0	0	0	0	0	0	0	0	0	0	0	0	0	0	0	0	0	0	0	0	0	0	0	0	0	0	0	0	0	0	0	0	0	0	0	0	0	0	4	0
k__Fungi;p__Ascomycota;c__Saccharomycetes;o__Saccharomycetales;f__Saccharomycetaceae;g__Citeromyces;__	0	0	0	0	0	4	0	0	0	0	0	0	0	0	0	0	0	0	0	0	0	0	0	0	0	0	0	0	0	0	0	0	0	0	0	0	0	0	0	0	0	0	0	0	0	0	0	0	0
k__Fungi;p__Ascomycota;c__Orbiliomycetes;o__Orbiliales;f__Orbiliaceae;g__Orbilia;s__unidentified	0	0	0	0	0	0	0	0	0	0	0	0	0	0	0	0	4	0	0	0	0	0	0	0	0	0	0	0	0	0	0	0	0	0	0	0	0	0	0	0	0	0	0	0	0	0	0	0	0
k__Fungi;p__Ascomycota;c__Eurotiomycetes;o__Eurotiales;f__Trichocomaceae;g__Talaromyces;s__Talaromyces_piceae	0	0	0	0	0	0	0	0	0	0	0	0	0	0	4	0	0	0	0	0	0	0	0	0	0	0	0	0	0	0	0	0	0	0	0	0	0	0	0	0	0	0	0	0	0	0	0	0	0
k__Fungi;p__Ascomycota;c__Dothideomycetes;o__Pleosporales;f__Montagnulaceae;g__unidentified;s__unidentified	0	0	0	0	0	0	0	0	0	0	0	0	0	0	0	0	0	0	0	0	0	0	0	0	0	0	0	0	0	0	4	0	0	0	0	0	0	0	0	0	0	0	0	0	0	0	0	0	0
k__Fungi;p__Ascomycota;c__Dothideomycetes;o__Pleosporales;f__Cucurbitariaceae;__;__	0	0	0	0	0	0	0	0	0	0	0	0	0	0	0	0	0	0	0	0	0	0	0	0	0	0	0	0	0	0	0	0	0	4	0	0	0	0	0	0	0	0	0	0	0	0	0	0	0
k__Fungi;p__Ascomycota;c__Dothideomycetes;o__Capnodiales;f__Neodevriesiaceae;g__Neodevriesia;s__unidentified	0	0	0	0	0	0	0	0	0	0	0	0	0	0	0	0	0	0	0	0	0	0	0	0	0	0	0	0	0	0	0	0	0	0	0	0	0	0	0	0	4	0	0	0	0	0	0	0	0
k__Fungi;p__Ascomycota;c__Dothideomycetes;o__Botryosphaeriales;f__Botryosphaeriaceae;g__Neoscytalidium;s__Neoscytalidium_novaehollandiae	0	0	0	0	0	0	0	0	0	0	0	0	0	0	4	0	0	0	0	0	0	0	0	0	0	0	0	0	0	0	0	0	0	0	0	0	0	0	0	0	0	0	0	0	0	0	0	0	0
k__Fungi;p__Glomeromycota;c__Glomeromycetes;o__Glomerales;f__Glomeraceae;__;__	0	0	0	0	0	0	0	0	0	0	0	0	0	0	0	0	3	0	0	0	0	0	0	0	0	0	0	0	0	0	0	0	0	0	0	0	0	0	0	0	0	0	0	0	0	0	0	0	0
k__Fungi;p__Basidiomycota;c__Agaricomycetes;o__Agaricales;f__Physalacriaceae;g__Cryptomarasmius;s__Cryptomarasmius_corbariensis	0	0	0	0	3	0	0	0	0	0	0	0	0	0	0	0	0	0	0	0	0	0	0	0	0	0	0	0	0	0	0	0	0	0	0	0	0	0	0	0	0	0	0	0	0	0	0	0	0
k__Fungi;p__Basidiomycota;c__Agaricomycetes;o__Agaricales;f__Agaricaceae;g__Agaricus;s__unidentified	0	0	0	0	0	0	0	0	0	0	0	0	0	0	0	0	3	0	0	0	0	0	0	0	0	0	0	0	0	0	0	0	0	0	0	0	0	0	0	0	0	0	0	0	0	0	0	0	0
k__Fungi;p__Ascomycota;c__Sordariomycetes;o__Sordariales;f__Sordariaceae;g__Neurospora;__	0	0	0	0	0	0	0	0	0	0	0	0	0	0	0	0	3	0	0	0	0	0	0	0	0	0	0	0	0	0	0	0	0	0	0	0	0	0	0	0	0	0	0	0	0	0	0	0	0
k__Fungi;p__Ascomycota;c__Sordariomycetes;o__Hypocreales;f__Stachybotryaceae;g__Stachybotrys;s__unidentified	0	0	0	0	0	0	0	0	0	0	0	0	0	0	0	0	0	0	3	0	0	0	0	0	0	0	0	0	0	0	0	0	0	0	0	0	0	0	0	0	0	0	0	0	0	0	0	0	0
k__Fungi;p__Ascomycota;c__Sordariomycetes;o__Diaporthales;f__Schizoparmaceae;g__unidentified;s__unidentified	0	0	0	0	0	0	0	0	0	0	0	0	0	0	0	0	0	0	0	0	0	0	0	0	0	0	0	0	0	0	0	0	0	3	0	0	0	0	0	0	0	0	0	0	0	0	0	0	0
k__Fungi;p__Ascomycota;c__Leotiomycetes;o__Helotiales;f__Sclerotiniaceae;g__Botrytis;s__Botrytis_caroliniana	0	0	0	0	0	0	0	0	0	0	0	0	0	0	3	0	0	0	0	0	0	0	0	0	0	0	0	0	0	0	0	0	0	0	0	0	0	0	0	0	0	0	0	0	0	0	0	0	0
k__Fungi;p__Ascomycota;c__Dothideomycetes;o__Pleosporales;f__Didymosphaeriaceae;__;__	0	0	0	0	0	0	0	0	0	0	0	0	0	0	0	0	0	0	0	0	0	0	0	0	0	0	3	0	0	0	0	0	0	0	0	0	0	0	0	0	0	0	0	0	0	0	0	0	0
k__Fungi;p__Basidiomycota;c__Agaricomycetes;o__Agaricales;f__Lycoperdaceae;g__Calvatia;s__unidentified	0	0	0	0	0	0	0	0	0	0	0	0	0	0	2	0	0	0	0	0	0	0	0	0	0	0	0	0	0	0	0	0	0	0	0	0	0	0	0	0	0	0	0	0	0	0	0	0	0
k__Fungi;p__Ascomycota;c__Eurotiomycetes;o__Onygenales;f__Onygenales_fam_Incertae_sedis;g__Chrysosporium;s__unidentified	0	0	0	0	0	0	0	0	0	0	0	0	0	0	0	0	0	0	0	0	0	0	0	0	0	0	0	0	0	0	2	0	0	0	0	0	0	0	0	0	0	0	0	0	0	0	0	0	0
[truncated: 2 more columns]

## Sheet: Table S1c
In grey background, fungal genera and species associated with eumycetoma.	S1= superficial soil samples, S2= soil at 30 cm depth samples, R=animal dung samples, W= Wall samples, HR = dried local plants T= Thorn Samples
# Constructed from biom file	Soil										Deep soil										Dung									Wall								Roof_H Roof										Thorns
#ASV ID	2S1-ITS2	5S1-ITS2	7S1-ITS2	9S1-ITS2	10S1-ITS2	15S1-ITS2	16S1-ITS2	18S1-ITS2	21S1-ITS2	Average	2S2-ITS	5S2-ITS2	7S2-ITS2	9S2-ITS	10S2-ITS	15S2-ITS	16S2-ITS	18S2-ITS	21S2-ITS	Average	2R-ITS2	5R1-ITS2	7Rt-ITS2	9R1-ITS2	10R1-ITS2	15Rt-ITS2	21HR-ITS2	21Rt-ITS2	Average	2W-ITS2	5W1-ITS2	7W-ITS2	10W1-ITS2	15W-ITS2	18W-ITS2	21W-ITS2	Average	2Roof-ITS2	5HRoof-ITS2	7Roof-ITS2	9HRoof-ITS2	10Roof-ITS2	16Roof-ITS2	16HR-ITS2	18Roof-ITS2	21HR-ITS2	mean roof	16T-ITS2	15T-ITS2
k__Fungi;__;__;__;__;__;__	0.329992	0.206605	0.189188	0.448656	0.607184	0.0757888	0.323072	0.0748956	0.427951	0.298148	0.24422	0.171266	0.324881	0.217359	0.688127	0.353245	0.432618	0.637759	0.348612	0.379788	0.158651	0.335377	0.266221	0.236822	0.0825364	0.423687	0	0.0538336	0.194641	0.286443	0.102803	0.134414	0.0657165	0.275032	0.225467	0.0948863	0.169252	0	0.00187935	0.00141844	0	0.00102809	0.395546	0.673111	0.000855955	0	0.119315	0.00928382	0
k__Fungi;p__Ascomycota;c__Pezizomycetes;o__Pezizales;f__Ascobolaceae;__;__	0.005591	0.110707	0.0333374	0.17524	0.0764315	0.167899	0.00340427	0.0012976	0.0992583	0.0747962	0.04	0.128487	0.146178	0.156175	0.096367	0.0644228	0.0208745	0.000163012	0.107155	0.0844247	0.01942	0.034982	0.0331949	0.131159	0.012577	0.0694258	0	0.344074	0.0806041	0.132293	0.26114	0.0938275	0.00857419	0.00104656	0.00112687	0.107774	0.0865403	0	0	0	0	0.00045357	0	0.126919	0	0	0.0141525	0	0
k__Fungi;p__Ascomycota;c__Dothideomycetes;o__Pleosporales;f__Sporormiaceae;g__Preussia;s__unidentified	0.0278072	0.210289	0.0216715	0.0072209	0.0166038	0.187071	0.0133665	0.00602165	0.0126983	0.0558611	0.0272808	0.00742774	0.00175962	0.00419985	0.0162172	0.0397744	0.0395044	0.00429266	0.00064128	0.0156776	0.00579993	0.00389478	0.0165363	0.0304934	0.00361588	0.0377556	0	0.000179019	0.0122844	0.0120429	0.00313004	0.0159802	0.00280128	0.00792809	0.0144145	0.0057995	0.00887094	0	0	0.00756501	0	0	0	0.00489883	0	0	0.00138487	0	0
k__Fungi;p__Ascomycota;c__Sordariomycetes;o__Sordariales;f__Sordariaceae;__;__	0.043595	0.00641163	0.00250521	0.0267053	0.055683	0.00378944	0.274765	0.00340619	0.0224921	0.0488169	0.0435661	0.0152332	0.00496397	0.00493425	0.00808989	0.0204732	0.00242413	0.00105958	0.00876416	0.0121676	0.00172695	0.140473	0.0613901	0.00476142	0.0174767	0.0531	0.0313901	0.00237839	0.039087	0.0114792	0.0288042	0.0447178	0.010183	0.052529	0.0287351	0.134355	0.0444005	0.00041799	0	0	0	0.00317499	0	0.00548069	0	0	0.00100818	0	0
k__Fungi;p__Ascomycota;__;__;__;__;__	0.0271668	0.164389	0.0468293	0.0989486	0.00833888	0.00247627	0.00522128	0	0.0663722	0.046638	0.110253	0.0160137	0.175128	0.0441787	0.000187266	0.00604307	0.00498294	0.00287989	0.144624	0.0560323	0.0046595	0.00735155	0.00861437	0.23591	0	0.0103386	0	0.00575418	0.0340785	0.149614	0.0587443	0.0114539	0.000302841	0.00425794	0.00835759	0.0582712	0.0415717	0	0.458529	0	0	0	0	0.017831	0.0205429	0	0.0552114	0.0238727	0.0128205
k__Fungi;p__Ascomycota;c__Pezizomycetes;o__Pezizales;f__Ascodesmidaceae;g__Cephaliophora;s__unidentified	0.0110342	0.00152119	0	0.00447661	9.8685e-05	0.00191348	0	0.383845	0	0.0447655	0	0.00180028	0.00048158	0.201386	0.0028839	0.0214987	0.00215479	0	0.000580206	0.0256428	0.00143369	0.000165735	0.0121782	0	0	0.0043841	0	0	0.00227022	0.000948062	0	0	0	0.00203578	0.00723073	0	0.00145922	0	0	0	0	0	0	0.00902812	0	0	0.00100312	0	0
k__Fungi;p__Basidiomycota;c__Agaricomycetes;o__Cantharellales;f__Ceratobasidiaceae;g__Waitea;s__unidentified	0	0	0	0	0	0	0.286711	0.0782409	0	0.0405502	0	5.03575e-05	0	0	0	0.000183123	0.000224457	0	0	5.0882e-05	0	0	0	0	0	0	0	0	0	0	0	0	0	0	0.0381256	0	0.00544652	0	0	0	0	0	0	0	0	0	0	0	0
k__Fungi;p__unidentified;c__unidentified;o__unidentified;f__unidentified;g__unidentified;s__unidentified	0.0182754	0.0157902	0.00727415	0.0139272	0.0886438	0.056504	0.0353167	0.0506062	0.0655081	0.039094	0.0567608	0.0305167	0.0101132	0.0204025	0.0722472	0.0555962	0.0770785	0.231478	0.0418054	0.066222	0.000716846	0.0149991	0.166494	0.000135076	0.00715315	0.104826	0	0.04276	0.0421354	0.012581	0.00462241	0.0167307	0.00410728	0.00213614	0.034792	0.000483292	0.010779	0	0.000485498	0	0.0034828	0.00196547	0.0954401	0.0203273	0.000489117	0	0.0135767	0	0
k__Fungi;p__Ascomycota;c__Dothideomycetes;o__Pleosporales;f__Didymellaceae;__;__	0.0117485	0	0.0125864	0.00255561	0	0	0.00162904	0.259195	0.00744137	0.0327951	0.000653789	0.00168698	0.000555669	0.00043605	0	0.00798418	0.00821512	0.00176597	0	0.00236642	0.00221571	0.000591912	0	0	0.00039303	0.00111238	0	0.000767224	0.000635032	0.0272119	0	0.00232238	0.000208203	0.0283576	0.0215044	0.000207125	0.0114017	0.0359472	0.0326067	0	0	0.0133652	0	0	0.00305698	0	0.00944178	0.0251989	0
k__Fungi;p__Basidiomycota;c__Agaricomycetes;o__Cantharellales;f__Ceratobasidiaceae;__;__	9.85197e-05	0	0.229921	0.000566009	0.000616781	0	0	0.000952922	0	0.025795	0	0	0.0010002	0.00117045	0	0	0	0.000543375	6.10743e-05	0.000308345	0	0.000153897	5.09123e-05	0.00064161	0	0	0	0	0.000105802	0	0	0.002196	0	0	0.00051648	0	0.000387497	0	0	0	0	0	0	0	0	0	0	0	0
k__Fungi;p__Ascomycota;c__Dothideomycetes;o__Pleosporales;f__Sporormiaceae;g__Preussia;s__Preussia_terricola	0.0158617	0.0164314	0.0238598	0.00936487	0.0316039	0.000900461	0.0104008	0.00225052	0.10766	0.0242592	0.0141456	0.10147	0.201282	0.00465885	0.00745318	0.0265163	0.0193931	0.00706387	0.0282469	0.0455811	0.000293255	0.00358699	0.0115062	0.169993	0.0110835	0.00608539	0	0.000383612	0.0253665	0.0414585	0.00615442	0.0299698	0.00717355	0.00506079	0.0563433	0.21709	0.0518929	0	0	0	0	0	0.0413574	0.00634408	0	0	0.00530016	0	0
k__Fungi;p__Ascomycota;c__Pezizomycetes;o__Pezizales;f__Pyronemataceae;g__Trichophaeopsis;s__unidentified	0.00125613	0	0	0.000137214	0.00155429	0.201366	0.000334162	0.00227079	0.00021604	0.0230149	0.00505201	5.03575e-05	0	0.00181305	0	0.0812335	0.0790986	0	0	0.0185831	0	0.000106544	0	0	0	0.0318338	0	0	0.00399254	0.000409973	0	3.15971e-05	0	0.00686719	0.0158231	0	0.00330455	0	0	0	0	0	0	0	0	0	0	0	0
k__Fungi;p__Ascomycota;c__Sordariomycetes;o__Sordariales;f__Lasiosphaeriaceae;g__Podospora;s__Podospora_intestinacea	0.000615748	0.131614	0.0114093	0.00295011	0.00209706	0	0.000229736	0.000283849	0.0173072	0.0185008	0.00106984	0.0284772	0.000981681	0.0005508	0	0.000183123	0	0.011275	0.0165206	0.00656203	0	0.00912728	0.038113	0.00621349	0.000602646	0.000490757	0	0.00736535	0.00773906	0.0154252	0.0217121	0.0137289	0.000397479	0.000587797	0.00450747	0.033163	0.0127889	0	0	0	0	0	0	0.00831488	0	0	0.000923875	0	0
k__Fungi;p__Ascomycota;c__Dothideomycetes;o__Pleosporales;f__Phaeosphaeriaceae;g__Phaeosphaeria;s__unidentified	0	0	0.116688	0.000154366	0	0	0	0	0	0.0129825	0.00160475	0.000239198	0	0	0	0	0	0	0	0.000204884	0	9.47059e-05	0.000264744	0	0	0	0	0	4.49313e-05	0.000589336	0	7.89927e-05	0	0	0	0	9.54755e-05	0	0	0	0	0	0	0	0	0	0	0	0
k__Fungi;p__Ascomycota;c__Sordariomycetes;o__Sordariales;f__Chaetomiaceae;__;__	0	0.00380926	0.00689686	0.00121778	0.00175166	0.0900461	0	0.00123677	0.000696128	0.0117394	0.000534918	0.0014226	0	0.000918	0	0.0209127	0.0328605	0.000787894	0.0032064	0.00673811	0	0	0.00498941	0.00216121	0	0.00929167	0	0	0.00205529	0.00461219	0.0020999	0.00343618	0	0.0054192	0.00450747	0	0.00286785	0	0	0	0	0	0	0	0	0	0	0	0
k__Fungi;p__Ascomycota;c__Dothideomycetes;o__Pleosporales;f__Sporormiaceae;g__Westerdykella;__	0.0201473	0.00657506	0.000196191	0.00156081	0.000271384	0.000750385	0.0156012	0.000527148	0.0588588	0.0116098	0.0146211	0.0114563	0.00103725	0.00158355	0	0.000659244	0.00264859	0.000461869	0.0153907	0.00531763	0.0028348	0.0247656	0.00323803	0	0.000497838	0.000556192	0	0.0142192	0.00576396	0.13342	0.00595631	0.00152456	0.000283913	0.000888863	0.0465302	0.00131179	0.0271309	0	0.000297563	0	0	0	0.0212089	0.000412928	0	0	0.00243549	0	0
k__Fungi;p__Ascomycota;c__Sordariomycetes;o__Sordariales;f__Chaetomiaceae;g__Subramaniula;s__Subramaniula_asteroides	0.00554174	0.0502496	0.000920588	0.0102911	0.00631584	0.0119686	0.003091	0	0.00369668	0.0102306	0.0257355	0.00541344	0.0020745	0.0065178	0.00449438	0.00545708	0.00197522	0.00706387	0.00317586	0.00687863	0.000456175	0.00236765	0.00622149	0.0103333	0.00220097	0.00651071	0	0.00171347	0.00372547	0.00456094	0.00686759	0.0100953	0.00117351	0.0032974	0.00366232	0.00220933	0.00455234	0	0	0	0	0.000120952	0	0.00138894	0.00207875	0	0.000398738	0	0.025641
k__Fungi;p__Ascomycota;c__Pezizomycetes;o__Pezizales;f__Ascobolaceae;g__Ascobolus;s__unidentified	0.041329	0.00402298	0.0248257	0.0180951	0	0	0	0	0.000192035	0.00982943	0	0.00964347	0.0011669	0.0391068	0	0.00157486	0	0	0.0232388	0.00830342	0	0.000733971	0.00107934	0.013001	0	0.00408965	0	0	0.002363	0.0359238	0.00394886	0.162038	0	0	0	0.00108165	0.0289989	0	0	0	0	0	0	0.00371636	0	0	0.000412928	0	0
k__Fungi;p__Ascomycota;c__Sordariomycetes;o__Hypocreales;f__Nectriaceae;g__Calonectria;__	0	0	0	0	0	0.0710614	0	0	0	0.00789571	0	0	0	0	0	0.0140272	0.00911295	0	0	0.00257113	0	0	0	0	0	0.00147227	0	0	0.000184034	0	0	0	0	0.0013763	0	0	0.000196615	0	0	0	0	0	0	0	0	0	0	0	0
k__Fungi;p__Ascomycota;c__Sordariomycetes;o__Sordariales;f__Sordariales_fam_Incertae_sedis;g__Madurella;s__Madurella_mycetomatis	0.000591118	0.00388469	0.000498023	0.00207536	0.0173192	0.0408584	0	0	0.00566504	0.00787688	0	0.0160389	0.000518624	0	0.0353933	0.00230735	0	0	0.00348123	0.00641548	0	0.00237949	0.0470023	0.00384966	0	0.00117782	0	0.000358038	0.00684591	0.00138366	0	0.0153325	0	0.00584929	0.0110809	0.0160407	0.00709814	0	0	0	0	0	0	0	0	0	0	0	0
k__Fungi;p__Ascomycota;c__Sordariomycetes;o__Sordariales;__;__;__	0.00130539	0.0118301	0.0159518	0.00475104	0.00108554	0	0	0.00296014	0.0319739	0.00776199	0	0.157392	0.00470466	0.00181305	7.49064e-05	0.000183123	0	0.00160296	0.0193911	0.0205736	0.00707071	0.0516503	0.02623	0.0899605	0.00110048	0.00101423	0	0.0144494	0.0239344	0.0107874	0.0805885	0.0182157	0.00085174	0	0.018875	0.0175596	0.0209826	0	0	0	0	0	0	0.014246	0	0	0.00158289	0	0
k__Fungi;p__Ascomycota;c__Pezizomycetes;o__Pezizales;__;__;__	0.0135957	0.00352011	0.00961335	0.0325884	0	0	0	0.000993471	0.0016323	0.00688259	0.012422	0.000302145	0.00800163	0.0372708	0	0	0	0	0.00128256	0.00658657	0.000228087	0.00537456	0.000132372	0.000270152	7.86061e-05	0.00310813	0	0.00043476	0.00120333	0	0	0	7.57103e-05	0	0.0146493	0.00202522	0.00239289	0	0	0	0	0	0	0	0	0	0	0	0
k__Fungi;p__Ascomycota;c__Dothideomycetes;__;__;__;__	0.000640378	0.000301724	0.0566992	0.00029158	0	0	4.17702e-05	0	0.00043208	0.00648963	0	0.000339913	0.0405453	0.00020655	0.000749064	0	0	0	0.00613797	0.00533098	0	0.00119566	0.0174426	0.00101307	0	0	0	0	0.00245641	0.000999308	0.00187538	0.0590549	0.000170348	2.8673e-05	0	0.0077787	0.00998676	0	0.00400927	0	0	0	0	5.63084e-05	0	0	0.000451731	0	0
k__Fungi;p__Ascomycota;c__Sordariomycetes;o__Microascales;f__Microascaceae;__;__	0.000541859	0	0	0.000308732	7.40138e-05	0.0499756	0.000104426	0	0	0.00566718	0	0	0	0.00020655	0.00790262	0.0236595	0.0078111	0	0	0.00439776	0	0	0.00433773	0	0	0	0	0	0.000542217	0	0	0.000347568	0	0.00061647	0	0	0.00013772	0	0	0	0	0	0	0	0	0	0	0	0
k__Fungi;p__Ascomycota;c__Pezizomycetes;o__Pezizales;f__Ascobolaceae;g__Ascobolus;__	0.00115761	0.00384698	0	0.00974221	0.0255594	0	0.00265241	0.00762337	0	0.00562022	0.0325111	0.0191107	0	0.1794	0	0	0.000493805	0	0	0.025724	0	0.00182309	0	0	0	0	0	0	0.000227886	0.00807134	0	0	0	0	0.00300498	0.00103563	0.00173028	0	0	0	0	0	0	0.00416682	0	0	0.00046298	0	0
k__Fungi;p__Ascomycota;c__Saccharomycetes;o__Saccharomycetales;f__Saccharomycetaceae;g__Saccharomyces;s__Saccharomyces_cerevisiae	0.0502451	0.000201149	0	0	0	0	0	0	0	0.00560514	0.0848143	0	0	0	0	0.000842367	0	0	0	0.0095174	0	0	7.12773e-05	0	0	0.000556192	0	0	7.84336e-05	0	0	0	0	0.000372749	0	0	5.32499e-05	0	0	0	0	0	0	0	0	0	0	0	0
k__Fungi;p__Ascomycota;c__Dothideomycetes;o__Pleosporales;f__Pleosporaceae;g__Curvularia;s__Curvularia_lunata	0.0191867	0.000917743	0.00461803	1,15602970688%8	0.00078948	0	0.000584783	0.00267629	0.0146187	0.00542397	0.0123031	0.00404119	0	0.00732105	0.000674157	0.00186786	0.00255881	0.00108675	0.0153602	0.00502368	0.00195503	0.0015153	0.00127281	0	0.000995677	0.00359889	0	0.00250627	0.0014805	0.00855818	0.000475448	0.0174732	0.000794958	0.00755534	0.00446051	0.00207125	0.0059127	0	0	0	0	0	0	0	0	0	0	0	0
k__Fungi;p__Basidiomycota;c__Agaricomycetes;o__Agaricales;f__Psathyrellaceae;g__Coprinellus;__	0	0	0.0442335	0	0.000814151	0	0	0	0	0.00500529	0	0.000314735	0	0.0007344	0	0	0	0.00752574	0	0.000952764	0.0142066	0.254404	0.00228087	0	0	0.000163586	0	0.000332464	0.0339234	0	0.0292665	0	0.000189276	8.6019e-05	0.0315992	0	0.00873443	0	0	0	0	0	0	0.0817035	0	0	0.00907817	0	0
k__Fungi;p__Ascomycota;c__Pezizomycetes;o__Pezizales;f__Ascobolaceae;g__Ascobolus;s__Ascobolus_furfuraceus	0.0014778	0.00813397	0	0.00377339	0.0157403	0	0.00329985	0.00624468	0.000192035	0.004318	0.0272808	0.00702488	0	0.00144585	0	0.000512745	0	0	0	0.00402937	0	0.00259258	0	0	0	0	0	0.000383612	0.000372023	0.0117867	0	0	0	0	0.00112687	0.000483292	0.00191384	0	0	0	0	0	0	0.00129509	0	0	0.000143899	0	0
k__Fungi;p__Basidiomycota;c__Agaricomycetes;o__unidentified;f__unidentified;g__unidentified;s__unidentified	0.011847	0	0	0.00411643	0.0223522	0	0	0	0	0.00425729	0.00172363	0.00580371	0.000611236	0.0001836	0.00554307	0.000329622	0	0	0	0.00157721	0	0.00104177	0.000224014	0	5.2404e-05	0.00186488	0	0	0.000397883	0	0	0	0.000113565	0.000129029	0.00493004	0	0.000738948	0	0	0	0	0	0	7.50779e-05	0	0	8.34199e-06	0	0
k__Fungi;p__Ascomycota;c__Pezizomycetes;o__Pezizales;f__Pezizaceae;g__Iodophanus;s__Iodophanus_carneus	0	0	0.0221545	0.0120062	0	0	4.17702e-05	0.00184502	0.00139226	0.00415997	0	0.000239198	0	0	0	0.000256373	0	0.0163828	0.00164901	0.00205859	0	0	0.000254562	0	0	0	0	0	3.18202e-05	0.000179363	0	0.000600344	0	0	0.00107991	0	0.00026566	0	0	0	0	0	0	0	0	0	0	0	0
k__Fungi;p__Ascomycota;c__Dothideomycetes;o__Pleosporales;f__Sporormiaceae;g__Westerdykella;s__Westerdykella_ornata	0.000714268	0.000754309	0.0331412	0.000463098	0	0.000225115	0	0	0	0.003922	0.00618128	0.000478397	0	0.00043605	0	0	0	0	0	0.000788414	0	0	8.14598e-05	0.00064161	0	0	0	0	9.03837e-05	0	0	0.00151666	0	0	0	0	0.000216666	0	0	0	0	0	0	0	0	0	0	0	0
k__Fungi;p__Ascomycota;c__Dothideomycetes;o__Capnodiales;f__Cladosporiaceae;g__Cladosporium;s__unidentified	0.0316002	0	0	0.00270998	0	0	0	0.000628523	0	0.00388208	0	0	0	0.00057375	0.000187266	0.00197773	0	0.000163012	0	0.000322418	0.020984	0	0.000549853	0	0.00178174	0.012956	0	0	0.00453395	0.000409973	0	0.000165885	0.00124922	0.00061647	0	0	0.000348792	0.00342752	0	0.00441292	0.0017414	0	0	0	0	0	0.00106465	0	0.022792
k__Fungi;p__Neocallimastigomycota;c__Neocallimastigomycetes;o__Neocallimastigales;f__Neocallimastigaceae;__;__	0.00554174	0.00013829	0	0.0228633	0	0.000375192	0	0	0.00199237	0.00343454	0.016107	0	0	0.0166387	0	0.000366247	0.00228946	0	0.000366446	0.00397421	0.00381232	0.00168103	0.0953894	0	0.307612	0	0	0.0794333	0.060991	0.000179363	0	0.00247247	0.380539	0.000315403	0	0	0.0547866	0	0	0	0	0	0	0	0	0	0	0	0
k__Fungi;p__Ascomycota;c__Dothideomycetes;o__Pleosporales;f__Pleosporaceae;g__Exserohilum;s__Exserohilum_rostratum	0.00817714	0.00069145	0.00885877	0.00157796	0	0	0.000626553	0.00391306	0.00703329	0.00343091	0.00172363	0.00294592	0.00112986	0.0027081	0.000786517	0.00347934	0.00435446	0.000815062	0.00769536	0.00284869	0.00016292	0.00429728	0.00259653	0	0.114162	0.00274824	0.0149477	0.000664928	0.0174475	0.0247265	0.20509	0.0434776	0.0885431	0.0413465	0.0335712	0.000874528	0.0625185	0.000111464	0	0	0.016108	0.000362856	0.0498409	0.000957243	0.0130839	0	0.00894048	0.00221043	0
k__Fungi;p__Ascomycota;c__Dothideomycetes;o__Pleosporales;f__Pleosporaceae;g__Curvularia;s__Curvularia_tsudae	0.00660082	0	0.0110471	0.0048025	0.00078948	0	0.000459472	0.000648798	0.00448883	0.00320411	0.00612184	0.00361315	0.00118543	0.00167535	0	0.00113536	0.000808045	0	0.00931383	0.00265033	0	0.00114831	0.00154774	0.000270152	0.00293463	0.00376247	0	0	0.00120791	0.00515028	0.000369793	0.00522142	0.00223345	0.00299633	0.0916518	0.00269263	0.0157594	0	0	0	0	0	0	0.00071324	0	0	7.92489e-05	0	0
k__Fungi;p__Ascomycota;c__Dothideomycetes;o__Pleosporales;f__Pleosporaceae;g__Curvularia;s__unidentified	0.00640378	0	0.00339561	0.00204106	0	0.000187596	0.00244356	0.0120433	0.00172832	0.00313814	0.00166419	0.000566522	0	0.0023409	0	0.00183123	0.00242413	0	0.00259566	0.00126918	0.000423591	0.00503125	0.000529488	0.00229629	0	0	0	0	0.00103508	0.00368975	0.000105655	0.000963711	0.000170348	0.000817181	0.0025824	0	0.00118986	0	0	0	0.00653026	0	0	0	0	0	0.000725584	0	0
k__Fungi;p__Ascomycota;c__Dothideomycetes;o__Pleosporales;f__Pleosporaceae;g__Alternaria;s__Alternaria_alternata	0.0173887	0	0.00229392	0.00360187	0.000148028	0	0	0.00261547	0.00187234	0.00310226	0.00130758	0.000440628	0.000222267	0.00314415	0.000337079	0.00640932	0.0067337	0.000760725	0.0064128	0.00286314	0.000651678	9.47059e-05	0.000458211	0.000168845	0.21035	0.0036316	0	0.000153445	0.0269385	0.00120429	6.60345e-05	0.000560848	0.156928	0.0032974	0	0	0.023151	0.00298166	0	0	0	0	0	0.000112617	0.00232331	0	0.000601954	0	0
k__Fungi;p__Ascomycota;c__Sordariomycetes;o__Sordariales;f__Lasiosphaeriaceae;g__Podospora;s__Podospora_cupiformis	0	0.000402298	0.0211282	0.000343036	0.000148028	0	0	0.000182474	0.000960177	0.00257381	0.000297177	0.00144778	0	0.00016065	0	0	0	5.43375e-05	0.00109934	0.00033992	0.0113392	0.00559949	0.00432755	0.000607841	0.000288222	0.000425323	0	0.00419416	0.00334772	0.00266482	0.00120183	0.00355467	0.000283913	0	0.00136163	0.000207125	0.00132486	0	0.000704755	0	0	0	0	0.00140771	0	0	0.000234718	0	0
k__Fungi;p__Ascomycota;c__Dothideomycetes;o__Capnodiales;f__Cladosporiaceae;g__Cladosporium;__	0.0203443	0	0	0.00106341	0	0	0	0	0.000768141	0.00246399	0.00279346	0	0	0	0	0.00241723	0.00359131	0	0	0.000978	0.00417074	0	0.000529488	0	0	0.00598724	0	0	0.00133593	0	0	0.000134288	0	0	0	0	1.91839e-05	0.00248008	0	0	0	0	0	0	0.00171191	0	0.000465776	0	0
k__Fungi;p__Basidiomycota;c__Wallemiomycetes;o__Wallemiales;f__Wallemiaceae;g__Wallemia;__	0.0198025	0	0	0	0	0	0	0	0	0.00220027	0	0	0	0	0	0	0	0	0	0	0	0	0	0	7.86061e-05	0	0	0	9.82576e-06	0	0	0	0.000113565	0	0	0	1.62236e-05	0	0	0.0335697	0	0.000755949	0	0	0	0	0.00381397	0	0
k__Fungi;p__Ascomycota;c__Saccharomycetes;o__Saccharomycetales;f__Saccharomycetales_fam_Incertae_sedis;g__Candida;s__Candida_tropicalis	0.0183986	0.000377154	0	0	0	0	0.000250621	0	7.20133e-05	0.00212204	0.0162853	0	0.00172257	0	0.000337079	0.000915617	0.000628479	0	0	0.00220989	0.00107527	0	0	0	0	0.000261737	0	0.00565188	0.000873611	0	0	0	0	0.000315403	0	0	4.50576e-05	0	0	0	0	0	0	0	0	0	0	0	0
k__Fungi;p__Ascomycota;c__Dothideomycetes;o__Dothideales;f__Aureobasidiaceae;__;__	0.00711805	0	0.00191663	0.00416788	0	0	0.000229736	0.00423746	0.000552102	0.00202465	0.00374443	0.000390271	0	0.00061965	0	0.00538383	0.00134674	0	0.00375607	0.00169344	0	0.000319633	0.000295292	0	0	0.000752495	0.255605	0.000537057	0.0321887	0.000512466	0.000699966	0.00064774	0	0.00404289	0.00272326	0	0.00123233	0.443432	0.12103	0.0214342	0.0274271	0.00272142	0	0	0.535461	0	0.127945	0.118921	0.23433
k__Fungi;p__Ascomycota;c__Dothideomycetes;o__Pleosporales;__;__;__	0.000517229	0.0114026	0.000135824	0.000857589	0.00202304	0.000300154	0.00114868	0.000263574	0.000912168	0.00195121	0	0.0112675	0.00494545	0.00025245	0.000524345	0.00714181	0.00354642	0.00111392	0.000488594	0.00325339	0	0.00175206	0.0272279	0.0309999	0.00039303	0.000719778	0	0	0.00763659	0.00120429	0.00121503	0.00515822	0.000321769	0.00179206	0.00455442	0	0.00203511	0	0.000814383	0	0	0	0	0.000807087	0.00427978	0	0.000655694	0	0
k__Fungi;p__Ascomycota;c__Sordariomycetes;o__Sordariales;f__Chaetomiaceae;g__unidentified;s__unidentified	0.00529544	0.00271551	0	0.00077183	0.00130758	0.00671594	0	0	0.000696128	0.00194471	0.00267459	0.00338654	0	0.00185895	0.00468165	0.00124524	0.000493805	0.0109762	0	0.00281299	0	0	0.00369624	0.0033769	0	0.00405693	0	0	0.00139126	0.00217798	0.00260176	0.00630362	0.000302841	0.00186375	0.00657339	0.00108165	0.00298643	0	0	0.00315209	0	0	0	0	0	0	0.000350232	0	0
k__Fungi;p__Mucoromycota;c__Mucoromycetes;o__Mucorales;f__Choanephoraceae;g__Choanephora;s__Choanephora_infundibulifera	0.0172902	0	0	0	0	0	0	0	0	0.00192113	0	0	0	0	0	0.000695869	0	0	0	7.73187e-05	0	0	0	0	0	0.00022902	0	0	2.86275e-05	0	0	0	0	0	0	0	0	0	0	0	0	0	0	0	0	0	0	0	0
k__Fungi;p__Ascomycota;c__Pezizomycetes;o__Pezizales;f__Pezizaceae;g__Iodophanus;s__unidentified	0.00507377	0	0.0109263	0.000977651	0	0	0	0	0.000288053	0.00191842	0	0.00210243	0.0208746	0	0	0	0.000179565	0.00190181	0.00958866	0.00384968	0	0.000284118	0.000386934	0.00064161	0	0	0	0.000102297	0.00017687	0.00761012	0	8.6892e-05	0	0.000100356	0.0116912	0	0.00278409	0	0	0	0	0	0	0.00698224	0	0	0.000775805	0	0
k__Fungi;p__Ascomycota;c__Dothideomycetes;o__Pleosporales;f__Didymosphaeriaceae;g__Paraconiothyrium;s__unidentified	0.00519692	0.000113146	0.000422565	0.00135499	0.00019737	0.000937981	0.00503331	0.00154089	0.00208838	0.00187617	0.00505201	0.00300886	0.00064828	0.0008262	0.000411985	0.011024	0.0102352	0.00133127	0.00103826	0.00373068	0	0.000509044	0.000651678	0.000371458	0.000471636	0.00294454	0	0	0.000618545	0.000179363	0.0340474	0.00274895	0.000151421	0.00986352	0.00150249	0	0.00692759	0	0.00303828	0	0	0	0	0	0	0	0.000337586	0	0
k__Fungi;p__Ascomycota;c__Sordariomycetes;o__Sordariales;f__Sordariales_fam_Incertae_sedis;g__Remersonia;s__Remersonia_thermophila	0.00251225	0.00377154	0.000286741	0.000926196	0.00537833	0.0011631	0.000146196	0	0.0021844	0.00181875	0.0101634	0.00521201	0.000185223	0	0.0193633	0.00963229	0.00439935	0.00103241	0.00241243	0.00582227	0	0.00140875	0.0125957	0.00624726	0.00039303	0.0224767	0	0.000690502	0.00547649	0	0.00145276	0.00798616	0.000681392	0.000430095	0.0134285	0.000437264	0.00348802	0	0	0	0	0	0	0.000976013	0	0	0.000108446	0	0
k__Fungi;p__Ascomycota;c__Dothideomycetes;o__Pleosporales;f__Pleosporaceae;g__Curvularia;__	0.00226595	0.000289152	0.000769672	0.00178378	0	0	0.000668324	0.00683265	0.00182434	0.00160376	0.00820208	0.00123376	0	0.0010098	0	0.00113536	0.00210989	0.00225501	0.00381714	0.00219589	0	0.000722133	0.000621131	0	0	0.000752495	0	0.000664928	0.000345086	0.000999308	0	0.0022118	0	0.000544787	0.0102357	0	0.0019988	0.000445856	0	0	0	0	0	0	0	0	4.95396e-05	0	0
k__Alveolata;p__Ciliophora;c__Oligohymenophorea;o__Oligohymenophorea_ord_Incertae_sedis;f__Vorticellidae;g__unidentified;s__unidentified	0.00677323	0	0.000679122	0.000891892	0.000271384	0	0	0	0.00537699	0.00155474	0	0.000125894	0	0	0	0	0	0.00293422	0.0522185	0.00614207	0.00016292	5.91912e-05	0	0	0	0.000327172	0	0.0101785	0.00134097	0	0	0.000150086	0	0.000974882	0	0	0.00016071	0	0	0	0	0	0	0	0	0	0	0	0
k__Fungi;p__Ascomycota;c__Orbiliomycetes;o__Orbiliales;f__Orbiliaceae;g__Duddingtonia;s__Duddingtonia_flagrans	0.0135957	0	0	0.000205821	0	0	0.000167081	0	0	0.00155207	0	0	0	0	0	0	0.00098761	0	0	0.000109734	0	0	0	0	0	0.000196303	0	0	2.45379e-05	0	0	0	0	0	0	0	0	0	0	0	0	0	0	0	0	0	0	0	0
k__Alveolata;p__Ciliophora;c__Spirotrichea;o__unidentified;f__unidentified;g__unidentified;s__unidentified	0.00970419	0.0013829	0	0.00077183	0.000172699	0	0	0.000446048	0.00060011	0.00145309	0	0.0027319	0.000129656	0	0	0	0.00264859	0	0	0.000612238	0	0.000213088	0	0	0.000104808	0.000163586	0	0.000179019	8.25627e-05	0.00286981	0	0.0011296	0	0	0	0	0.000571343	0	0	0	0	0	0	0.000150156	0	0	1.6684e-05	0	0
k__Fungi;p__Basidiomycota;c__Tremellomycetes;o__Filobasidiales;f__Filobasidiaceae;g__Naganishia;s__Naganishia_albida	0.00854659	0	0.000799855	0.00048025	0	0	0.000104426	0.00204777	0.000480088	0.00138433	0	0.000276966	0.000203745	0.0001836	0.000299625	0.00234398	0.00224457	0	0.000916114	0.000718733	0	0.000177574	0.000295292	0	0.000288222	0.000163586	0.083707	0.000843947	0.0106845	0.00499654	0	0.000236978	0	0.00636541	0.0369518	0.00011507	0.00695226	0.0400435	0.00336716	0.00283688	0	0.000393094	0	0	0.0207875	0	0.00749201	0	0
k__Fungi;p__Ascomycota;c__Saccharomycetes;o__Saccharomycetales;f__Saccharomycodaceae;__;__	0.0121426	0	0	0	0	0	0	0	0	0.00134917	0.00784547	0	0	0	0	0.000146499	0	0	0	0.000887996	0	0	0	0	0	0	0	0	0	0	0	0	0	0	0	0	0	0	0	0	0	0	0	0	0	0	0	0	0
k__Fungi;p__Ascomycota;c__Sordariomycetes;o__Hypocreales;f__Stachybotryaceae;g__Myrothecium;__	0.000344819	0	0.00114696	0.000274428	0	0	0	0.0100766	0	0.00131587	0.000713224	0	0	0.00016065	0	0	0	0	0	9.70971e-05	0	0.000651103	0.000397116	0	0	0.000327172	0	0	0.000171924	0.000281856	0	0.000260676	0	0	0	0	7.75046e-05	0	0	0	0	0	0	0	0	0	0	0	0
k__Fungi;p__Ascomycota;c__Dothideomycetes;o__Capnodiales;f__Cladosporiaceae;__;__	0.00889141	0	0.000241466	0.00132069	0.000123356	0	0	0.000486598	0.000480088	0.00128262	0	0.000302145	0	0.0003213	0	0.0052007	0.00269348	0	0.00064128	0.00101766	0.000619094	0.000343309	0.000549853	0	0	0.000785212	0	0.00030689	0.000325545	0.000384349	0	0.000363366	0	0.00529017	0	0	0.000862555	0.023909	0.00051682	0.835461	0	0.0240997	0	0.000150156	0.112619	0	0.110751	0.0287356	0
k__Fungi;p__Ascomycota;c__Sordariomycetes;o__Hypocreales;f__Nectriaceae;g__Fusarium;__	0.000492599	0.000100575	0.00706287	0.00108056	0	0.000187596	0	0.00227079	0.000240044	0.00127056	0.000653789	0.0013093	0	0.00218025	0	0.000988866	0.000897827	0	0.000580206	0.00073447	0.00257413	0	0.000203649	0	0	0.000523475	0	0	0.000412657	0	0.000132069	0.00117699	0	0.000458768	0	0	0.000252547	0.00055732	0	0	0	0.000574521	0	0	0	0	0.00012576	0	0
k__Fungi;p__Basidiomycota;c__Agaricomycetes;o__Agaricales;f__Pleurotaceae;g__unidentified;s__unidentified	0	0	0.000256557	0	0	0	0	0.0108268	0	0.00123149	0	0	0.00088907	0	0	0	0.000179565	0.00323308	0	0.000477968	0	0	0	0	0	0	0	0	0	0	0	0.000387064	0	0	0	0.000759459	0.000163789	0	0	0	0	0	0	0	0	0	0	0	0
k__Fungi;p__Neocallimastigomycota;c__Neocallimastigomycetes;o__Neocallimastigales;f__Neocallimastigaceae;g__Piromyces;s__unidentified	0.00273392	0	0	0.00584876	0.00019737	0	0	0	0.000576106	0.00103957	0.0111738	0	0	0.0037638	0.00168539	0	0.000583588	0	0.000763429	0.00199667	0.00198762	0.00104177	0.0149173	0	0.0556007	0	0	0.204056	0.0347004	0	0	0.000181683	0.0555145	0.000702489	0	0	0.00805696	0	0	0	0	0	0	0	0	0	0	0	0
k__Fungi;p__Ascomycota;c__Eurotiomycetes;o__Eurotiales;f__Aspergillaceae;g__Aspergillus;s__Aspergillus_ruber	0.00512303	0.000301724	0	0.00319023	0	0	0.000146196	0	0.000456084	0.00102414	0.00635958	0.0010701	0	0.0013311	0.000449438	0.000695869	0.000269348	0.000461869	0.000183223	0.00120228	0	0	0.000346204	0	0.00235818	0.000359889	0	0	0.000383034	0.000589336	0.000158483	0.00166675	0.00238487	0.000888863	0	0	0.000812614	0.00013933	0	0	0.865912	0.628678	0	0	0	0	0.166081	0	0
k__Fungi;p__Ascomycota;c__Dothideomycetes;o__Pleosporales;f__Phaeosphaeriaceae;__;__	0.000566489	0.000100575	0.000211282	0.00102911	0	0	0	0.0063055	0.00043208	0.000960559	0	0.00318511	0.00183371	0	0	0.0031131	0.00404022	0.000135844	0.00116041	0.00149649	0	0.00106544	9.16422e-05	0	0	0.000556192	0	0	0.000214159	0.000128116	0.0276949	0.000402863	0	0.00540486	0.00117382	0	0.00497208	0.000919579	0.0244472	0	0	0	0	0	0	0	0.00281853	0	0
k__Fungi;p__Ascomycota;c__Dothideomycetes;o__Botryosphaeriales;f__Botryosphaeriaceae;g__Macrophomina;s__Macrophomina_phaseolina	0.00251225	0.00130747	0.000301832	0.00157796	0	0.00266387	0	0	0.000264049	0.000958604	0.00582467	0.00134706	0	0	0.00131086	0.00406534	0.00121207	0	0	0.00152889	0	0.000378824	0.000254562	0	0	0	0	0	7.91732e-05	0.000256233	0	0.00114539	0	0	0.000281717	0	0.000240478	0	0	0	0	0	0	0	0	0	0	0	0
k__Fungi;p__Ascomycota;c__Sordariomycetes;o__Hypocreales;f__Nectriaceae;g__Fusarium;s__Fusarium_penzigii	0	0	0	0	0	0.00825423	0	0	0	0.000917137	0	0	0	0	0	0	0	0	0	0	0	0	0	0	0	0	0	0	0	0	0	0	0	0	0	0	0	0	0	0	0	0	0	0	0	0	0	0	0
k__Fungi;p__Basidiomycota;c__Tremellomycetes;o__Filobasidiales;f__Filobasidiaceae;g__Naganishia;s__Naganishia_diffluens	0.00721657	0	0.000271649	0	0	0	0	0	0.00060011	0.000898703	0.00784547	0	0.000111134	0	0	0.00146499	0.0015712	0.000135844	0	0.00123651	0	0.000260441	0	0	0	0	0	0	3.25552e-05	0.000614959	0	0	0.000246058	0.000229384	0	0	0.000155772	0.00055732	0	0	0	0	0	0	0.00195647	0.083707	0.00958009	0	0
k__Fungi;p__Ascomycota;c__Dothideomycetes;o__Pleosporales;f__Didymellaceae;g__Didymella;__	0.000960567	0	0.000875313	0.00106341	0	0	0	0.00395361	0.000744137	0.000844115	0.0010104	0.000327324	0	0.00052785	0	0.0022341	0	0.000380362	0.00216814	0.000738687	0	0.000106544	0	0	0	0.000981515	0	0	0.000136007	0.00343352	0.00627328	0.00145347	0	0.00332607	0.000892103	0	0.00219692	0	0.0177285	0	0	0	0	0.000150156	0	0	0.00198652	0	0
k__Fungi;p__Chytridiomycota;c__Spizellomycetes;o__Spizellomycetales;f__Spizellomycetaceae;g__unidentified;s__unidentified	4.92599e-05	0.000528016	0	0.00209252	0.000518096	0.00168837	0	0.000263574	0.00225642	0.000821805	0	0.00467066	0	0	0.00191011	0	0	0.000135844	0	0.000746291	0	0.000130221	0	0.000405227	0	0.00206118	0	0.00181576	0.000551549	0	0	0.00246457	0	0	0.000234764	0.00128878	0.000569731	0	0	0	0	0	0	0.000769548	0	0	8.55054e-05	0	0
k__Fungi;p__Ascomycota;c__Dothideomycetes;o__Pleosporales;f__unidentified;g__unidentified;s__unidentified	0.000320189	0	0.000241466	0.000154366	0	0.000937981	0.00446941	0.0010543	0.000168031	0.000816194	0.000653789	0.000327324	0	0	0	0.00417521	0.00592566	0	0.00390876	0.00166564	0.00361681	0.000142059	0.000183284	0	0	0.0137739	0	0.000153445	0.00223369	0	0.000145276	0.002196	0	0.0100786	0	0	0.00177426	0	0.00191067	0	0	0	0	0	0	0	0.000212296	0	0
k__Fungi;p__Mucoromycota;c__Mucoromycetes;o__Mucorales;f__Rhizopodaceae;g__Rhizopus;s__Rhizopus_arrhizus	0.00426098	0	0	0.00198961	0	0	0.000167081	0	0.000720133	0.000793089	0.0112927	0.00139742	0.0214118	0.0014688	0.000187266	0.000585995	0.00107739	0.00149428	0.00161847	0.00450379	0.000195503	0.000177574	0.000274927	0	0.00167693	0.0045804	0	0.00030689	0.000901528	0.000768699	0.000198103	0.00504763	0.00179812	0.0151107	0	0.000437264	0.00333721	0	0	0	0	0	0	0	0	0	0	0	0
k__Fungi;p__Basidiomycota;c__Agaricomycetes;__;__;__;__	0	8.80027e-05	7.5458e-05	0.000668919	0	0	0.000187966	0.0058189	0.000240044	0.000786588	0.00445765	0.132314	0.000277834	0.00369495	0.000187266	0	0	0.00021735	0	0.0156833	0	0	7.12773e-05	0	0	0.000130869	0	0.00204593	0.00028101	0	0	0.181889	0.000189276	0	0.00582214	9.20556e-05	0.026856	0	0	0	0	0	0	0	0	0	0	0	0
k__Fungi;p__Ascomycota;c__Dothideomycetes;o__Pleosporales;f__Didymosphaeriaceae;g__Pseudopithomyces;s__unidentified	0.00253688	0	0.000286741	0.00190385	0	0	0	0.000364949	0.00187234	0.000773863	0.00315007	0.00255565	0	0.00043605	0	0.000915617	0.000628479	0.00111392	0.00256512	0.00126277	0	0.000461691	0.000397116	0	0	0	0	0.000255741	0.000139319	0.000435596	0.0644761	0.000631941	0	0.00192109	0	0	0.00963782	0.00041799	0.00659337	0	0	0	0	0	0	0	0.00077904	0	0
k__Fungi;p__Ascomycota;c__Pezizomycetes;o__Pezizales;f__Ascodesmidaceae;g__Cephaliophora;s__Cephaliophora_tropica	0.000467969	0.00113146	0	0.000891892	0.000444083	0.000262635	0.000146196	0.00356839	0	0.000768069	0.0112927	0.000264377	0	0	0.00307116	0	0.00233435	0	0	0.00188473	0	0	0.00094697	0	0	0.0034353	0	0	0.000547784	0	0.000105655	0.000394963	0	0	0	0	7.15169e-05	0	0	0	0	0	0	0	0	0	0	0	0
k__Fungi;p__Ascomycota;c__Eurotiomycetes;o__Eurotiales;f__Aspergillaceae;g__Aspergillus;__	0.00110835	0.00123204	0	0	0.00187502	0.00221363	0	0	0.00043208	0.000762346	0.00160475	0.000541344	0	0.0002754	0.000636704	0.000585995	0.000404022	0	0	0.000449802	0	0.000366986	0.00142555	0	0.000681252	0	0	0	0.000309223	0.00135803	0.000369793	0.0075912	0.000378551	0.000501778	0	0	0.00145705	0.00178343	0.000266241	0.00488574	0	0.0419098	0	0.000262773	0	0	0.00545645	0	0
k__Fungi;p__Basidiomycota;c__Agaricomycetes;o__Agaricales;f__Agaricaceae;g__Coprinus;s__Coprinus_cordisporus	0.00152706	0.00403555	6.03664e-05	0.000874741	0	0	0	0	0	0.000721968	0.00398217	0.0452337	0	0	0	0	0	0	0.000671817	0.00554307	0.000488759	0.00227294	0	0.000270152	0	0.0122035	0	0.000358038	0.00194917	0	0.00624686	8.6892e-05	0	0	0.11386	0.000207125	0.0172002	0	0	0	0	0	0	0.00168925	0	0	0.000187695	0	0
k__Fungi;p__Ascomycota;c__Dothideomycetes;o__Pleosporales;f__Didymellaceae;g__Didymella;s__unidentified	0.00135465	0	0	0	0	0	0	0.00488626	0	0.000693434	0	0	0	0	0.00071161	0.000622619	0	0	0	0.000148248	0	0	0.000478576	0	0	0	0	0	5.9822e-05	0	0	0	0	0.00513247	0.00230069	0	0.00106188	0	0	0	0	0	0	0	0	0	0	0	0
k__Fungi;p__Ascomycota;c__Pezizomycetes;o__Pezizales;f__Ascodesmidaceae;g__Cephaliophora;s__Cephaliophora_irregularis	0	0	0	0	0	0	0	0.00616358	0	0.000684842	0	0	0	0	0	0	0	0	0	0	0	0	0	0	0	0	0	0	0	0	0	0	0	0	0	0	0	0	0	0	0	0	0	0	0	0	0	0	0
k__Fungi;p__Ascomycota;c__Saccharomycetes;o__Saccharomycetales;f__Pichiaceae;g__Pichia;s__unidentified	0.00556637	0.000125718	0	0.000325884	0	0	0.000104426	0	0	0.000680266	0.0181872	0	0	0.00016065	0	0.0107677	0.0113575	0	0	0.004497	0	0	5.09123e-05	0	0	0.00147227	0	0.00145773	0.000372614	0	0	0.000197482	0.000113565	0.00130462	0	0	0.00023081	0	0	0	0	0	0	0	0	0	0	0	0
k__Fungi;p__Ascomycota;c__Dothideomycetes;o__Dothideales;f__Aureobasidiaceae;g__unidentified;s__unidentified	0.00167484	0	0.00084513	0.00048025	0	0	0	0.00281821	0	0.000646492	0	0.00081831	0	0.00043605	0.000411985	0.00190448	0.00372598	0	0	0.000810757	0	0	0	0	0	0	0.0792227	0	0.00990284	0.000666205	0	0.000189582	0	0.00163436	0	0	0.000355736	0.0240762	0.0714935	0	0	0	0	0	0.0781365	0	0.0193007	0	0
k__Fungi;p__Ascomycota;c__Dothideomycetes;o__Pleosporales;f__Phaeosphaeriaceae;g__unidentified;s__unidentified	0	0	0.000105641	0.000686071	0	0	0	0.00468351	0	0.000608358	0	0.000163662	0.000185223	0.00020655	0	0	0.00125696	0	0.000549669	0.000262451	0	0	0	0	0	0	0	0	0	0	0	0	0	0.00108957	0	0	0.000155653	0	0.0215968	0	0	0	0	0	0	0	0.00239965	0	0
k__Fungi;p__Ascomycota;c__Saccharomycetes;o__Saccharomycetales;f__Phaffomycetaceae;g__Cyberlindnera;s__Cyberlindnera_fabianii	0.0050984	0	0	0	0	0	0	0	0	0.000566489	0.00451709	0	0	0	0	0	0	0	0	0.000501899	0	0	0	0	0	0	0	0	0	0	0	0	0	0	0	0	0	0	0	0	0	0	0	0	0	0	0	0	0
k__Fungi;p__Neocallimastigomycota;c__Neocallimastigomycetes;o__Neocallimastigales;f__Neocallimastigaceae;g__Orpinomyces;s__unidentified	0.00307874	0.000502873	0	0.000463098	0	0	0	0	0.000576106	0.000513424	0	0	0	0	0	0	0	0	0	0	0.000944933	0	0	0	0.0274859	0.000556192	0	0.0375684	0.00831943	0	0	0.00053715	0.0304923	0	0	0	0.00443278	0	0	0	0	0	0	0	0	0	0	0	0
k__Chromista;p__unidentified;c__unidentified;o__unidentified;f__unidentified;g__unidentified;s__unidentified	0.00135465	0.000452585	0	0.000154366	0.0014556	0.000637827	0	0	0.00043208	0.000498568	0	0.00250529	0.000314879	0	0.00344569	0.0031131	0.000718262	0.00855815	0.000702354	0.00215086	0	0.000355147	0.0173611	0	0	0.00503844	0	0.00317119	0.00324074	0	9.24483e-05	0.00086892	0	0.000315403	0.00112687	0	0.000343377	0	0	0	0	0	0	0	0	0	0	0	0
k__Fungi;p__Basidiomycota;c__Tremellomycetes;o__Trichosporonales;f__Trichosporonaceae;g__Trichosporon;s__Trichosporon_dohaense	0.00221669	0	0	0.000205821	0	0	0	0.00186529	0	0.000476423	0	0	0	0.00039015	0	0	0	0	0.00021376	6.71011e-05	0	8.28677e-05	0	0	0	0	0	0.000230167	3.91294e-05	0	0	0	0	0	0	0	0	0	0	0	0	0	0	0	0	0	0	0	0
k__Fungi;p__Ascomycota;c__Dothideomycetes;o__Pleosporales;f__Sporormiaceae;g__unidentified;s__unidentified	0	0	0	0.000274428	0	0.00288898	0	0.000162199	0.00081615	0.000460195	0	0	0	0.0002754	0	0.000366247	0.000269348	0.000298856	0.0720066	0.00813516	0.00446399	0.037468	0.0149377	0	0.00112669	0.00559463	0	0	0.00794888	0	0	0.00010269	0.0010978	0	0	0	0.000171498	0	0	0.0195429	0	0	0	0	0.0029347	0	0.00249752	0	0.231481
k__Fungi;p__Ascomycota;c__Sordariomycetes;o__Sordariales;f__Lasiosphaeriaceae;g__Cladorrhinum;s__Cladorrhinum_bulbillosum	0	0.00113146	0.00150916	0.000720375	0	0	0	0	0.000672124	0.000448125	0	0.00309699	0.000351924	0	0	0	0	0	0.000458057	0.000434108	0	0.00168103	0.000325839	0.000844224	0	0	0	0.000409186	0.000407535	0.00115305	0.0145408	0.00426561	0	0	0	0	0.00285135	0	0	0	0	0	0	0	0	0	0	0	0
k__Fungi;p__Ascomycota;c__Dothideomycetes;o__Dothideales;__;__;__	0	0	0.000120733	0.000274428	0	0	0	0.00362921	0	0.000447153	0.000594354	0	0	0	0	0.00468796	0.00695816	0	0.000244297	0.0013872	0	0	0	0	0	0.00706691	0	0	0.000883363	0	0	2.36978e-05	0	0.00159135	0	0	0.000230721	0.00300953	0	0.00472813	0	0	0	0	0.00122279	0	0.000995606	0.231211	0.0712251
k__Fungi;p__Basidiomycota;c__Agaricomycetes;o__Agaricales;f__Psathyrellaceae;g__Coprinellus;s__Coprinellus_curtus	0	0	0.00344089	0	0	0	0	0	0	0.000382321	0.0010104	0	0	0	0	0	0	0	0	0.000112267	0	0.00144427	0.000926605	0	0	0	0	0	0.000296359	0.00212673	0	0	0	0	0	0.00365921	0.000826563	0	0.0189031	0	0	0	0	0	0.00183419	0	0.00230414	0	0
k__Fungi;p__Basidiomycota;c__Tremellomycetes;o__Tremellales;f__Rhynchogastremataceae;g__Papiliotrema;s__Papiliotrema_laurentii	0.00204428	0	0.000301832	0	0	0.000112558	0	0	0.000408075	0.000318528	0.00118871	0.000113304	0.000222267	0	0.000411985	0	0	0	0.000244297	0.000242285	0.000228087	0.000142059	0	0	0	0	0.00597907	0.000383612	0.000841604	0.00023061	0	0	0.000132493	0.000387086	0	0	0.00010717	0.00175556	0	0	0	0.0346225	0	0	0	0	0.004042	0	0
k__Fungi;p__Ascomycota;c__Eurotiomycetes;__;__;__;__	0	0	0	0.000497402	0.000715466	0	0.0015455	0	0	0.000306485	0.000713224	0.00139742	0	0	0.000299625	0	0	0	0	0.000267808	0	0	0.000631313	0	0.00026202	0	0	0	0.000111667	0.000128116	0	7.10934e-05	0	0.000172038	0	0	5.30354e-05	0	0	0	0	0	0	0	0	0	0	0	0
k__Fungi;p__Ascomycota;c__Saccharomycetes;o__Saccharomycetales;f__Saccharomycetales_fam_Incertae_sedis;g__Candida;s__Candida_parapsilosis	0.00268466	0	0	6.86071e-05	0	0	0	0	0	0.000305919	0.00374443	0	0	0	0	0	0	0	0	0.000416048	0	0	0	0	0	0	0	0	0	0	0	0	0	0	0	0	0	0	0	0	0	0	0	0	0	0	0	0	0
k__Fungi;p__Ascomycota;c__Sordariomycetes;o__Hypocreales;f__Nectriaceae;g__Fusarium;s__unidentified	0.000394079	0	7.5458e-05	0.000360187	0	0.000150077	0	0.00154089	0	0.000280077	0.000237741	0	0	0	0	0.000476121	0	0	0	7.9318e-05	0	0.000686618	0	0	0.015171	0	0	0	0.0019822	0	0	0	0.010183	0.000487441	0.00422575	0	0.00212803	0	0	0	0	0.124218	0	0	0	0	0.013802	0	0
k__Fungi;p__Ascomycota;c__Sordariomycetes;o__Glomerellales;f__Plectosphaerellaceae;g__Sodiomyces;s__Sodiomyces_tronii	0.000566489	0	0	0.000102911	0.000542768	0.00120062	0	0	0	0.000268087	0.00148588	5.03575e-05	0	0	0.00101124	0.00054937	0.000718262	0	0	0.000423901	0	0	0.0117404	0	0	0.00130869	0	0	0.00163113	0	0	0.00043446	0	0.000229384	0	0	9.48348e-05	0	0	0	0	0	0	0	0	0	0	0	0
k__Fungi;p__Ascomycota;c__Eurotiomycetes;o__Eurotiales;f__Aspergillaceae;g__Aspergillus;s__Aspergillus_rugulosus	0.00128076	0.00055316	0	0.000531705	0	0	0	0	0	0.000262847	0.00142645	0.00105751	0	0	0.00164794	0.00120861	0	0.00247236	0	0.000868096	0	0	0.000152737	0.00131699	0	0.00140684	0	0	0.000359571	0	0	0.00230659	0	0.000989219	0.00136163	0	0.000665348	0	0	0	0.0108838	0.0305706	0	0	0	0	0.00460604	0.415561	0
k__Fungi;p__Ascomycota;c__Sordariomycetes;o__Sordariales;f__Lasiosphaeriaceae;g__Cercophora;s__Cercophora_samala	0	0	0	0.000360187	0	0	0	0.00194639	0	0.000256287	0	0	0	0	0	0	0	0	0	0	0	0	4.07299e-05	0	0	0	0	0	5.09123e-06	0	7.92414e-05	9.47912e-05	0	0	0	0	2.48618e-05	0	0	0	0	0	0	0	0	0	0	0	0
k__Fungi;p__Chytridiomycota;__;__;__;__;__	0	0	0	0	0	0	0	0	0.00230442	0.000256047	0	0	0	0	0	0	0	0	0	0	0	0	0	0	0	0	0	0	0	0	0	0	0	0	0	0	0	0	0	0	0	0	0	0	0	0	0	0	0
k__Fungi;p__Ascomycota;c__Dothideomycetes;o__Pleosporales;f__Coniothyriaceae;g__Coniothyrium;s__Coniothyrium_multiporum	0.000812788	0	0.000135824	0.000548857	0	0	0	0.000709622	9.60177e-05	0.000255901	0	0	0	0.00052785	0	0.00168473	0.0430957	0.000298856	0.000396983	0.00511157	0	0	0	0	0	0.00268281	0	0	0.000335351	0.000179363	0	9.47912e-05	0	0.00322571	0	0	0.000499981	0	0	0	0	0	0	0	0	0	0	0	0
k__Fungi;p__Ascomycota;c__Sordariomycetes;o__Sordariales;f__Chaetomiaceae;g__Zopfiella;s__unidentified	0	0	0.00200718	0.000171518	0	0	0	0	0	0.000242078	0	0.000705006	0	0	0	0	0	0	0	7.83339e-05	0	0	0	0	0	0	0	0.000843947	0.000105493	0	0.0067091	0.000663539	0	0	0.000986008	0.00287674	0.00160506	0	0	0	0	0	0	0	0	0	0	0	0
k__Fungi;p__Ascomycota;c__Eurotiomycetes;o__Onygenales;f__Gymnoascaceae;g__Arachniotus;s__Arachniotus_dankaliensis	0.000640378	0.000465157	6.03664e-05	0	0	0.00048775	0.000522128	0	0	0.000241753	0.0068945	0.000176251	0	0	0.00127341	0.000622619	0.000538696	0	0	0.00105616	0	0	0.00831908	0	0	0.00395878	0	0	0.00153473	0.000563712	0	0.000394963	0.000170348	0.000301067	0	0	0.000204299	0.000167196	0	0	0	0	0	0	0	0	1.85773e-05	0	0
k__Fungi;p__Ascomycota;c__Saccharomycetes;o__Saccharomycetales;f__Saccharomycetales_fam_Incertae_sedis;g__Candida;s__Candida_ethanolica	0.00194576	0	0	0.00018867	0	0	0	0	0	0.000237159	0.000534918	0	0	0	0	0	0.000134674	0	0	7.43992e-05	0	0	0	0	0	0.00369704	0	0	0.00046213	0	0	0	0	0.000688152	0	0	9.83075e-05	0	0	0	0	0	0	0	0	0	0	0	0
k__Fungi;p__Mortierellomycota;__;__;__;__;__	0.00211817	0	0	0	0	0	0	0	0	0.000235353	0	0.000151073	0	0	0	0	0	0	0	1.67858e-05	0	0	0	0	0	0	0	0	0	0	0	0.00192742	0	0	0	0	0.000275346	0	0	0	0	0	0	0	0	0	0	0	0
k__Fungi;p__Ascomycota;c__Saccharomycetes;o__Saccharomycetales;f__Saccharomycetaceae;g__Kazachstania;s__Kazachstania_humilis	0.00211817	0	0	0	0	0	0	0	0	0.000235353	0.000950966	0	0	0	0	0	0	0	0	0.000105663	0	0	0	0	0	0.000359889	0	0	4.49861e-05	0	0	0	0	0	0	0	0	0	0	0	0	0	0	0	0	0	0	0	0
k__Fungi;p__Basidiomycota;c__Ustilaginomycetes;o__Ustilaginales;f__Ustilaginaceae;g__unidentified;s__unidentified	0.00137928	0.000150862	0.000120733	0.000222973	0	0.000150077	0	0	7.20133e-05	0.000232882	0.00338782	0	7.40892e-05	0	0	0.00366247	0.00695816	0	0.000183223	0.00158508	0	0	0.00100806	0	0	0.000130869	0	0	0.000142367	0	0	0.000695136	0	0.000473105	0	0	0.000166891	0	0	0	0	0	0	0	0	0	0	0	0
k__Fungi;p__Ascomycota;c__Sordariomycetes;o__Hypocreales;f__Nectriaceae;g__Fusarium;s__Fusarium_solani	0	0	0	0	0	0.00206356	0	0	0	0.000229284	0	0	0	0	0	0.00798418	0.00498294	0	0	0.00144079	0.00351906	0	0	0	0	0	0	0	0.000439883	0	0	0	0	0	0	0	0	0	0	0	0	0	0	0	0	0	0	0	0
k__Fungi;p__Basidiomycota;c__Agaricomycetes;o__Agaricales;f__Psathyrellaceae;g__Coprinopsis;s__unidentified	0.00017241	8.80027e-05	0	0.00169803	0	0	0	0	0	0.000217604	0.00219911	0	0.00161144	0.00071145	0	0	0	0	0	0.000502444	0.000684262	0	0.000132372	0.000709148	0	0.000719778	0	0	0.000280695	0	0.000237724	0	0	0	0.00230069	0.0525637	0.00787174	0	0.000751738	0	0	0	0	0	0	0	8.35265e-05	0	0
k__Fungi;p__Basidiomycota;__;__;__;__;__	0.000320189	0.000163434	0	6.86071e-05	0.000863494	0.000187596	0.000313277	0	0	0.000212955	0.00172363	8.81257e-05	0.000944637	0.0008721	0.00146067	0.00347934	0.00390555	0	0	0.00138601	0	0	0.000203649	0	0	0.00101423	0	0	0.000152235	0	0	0.000292273	0	0	0	0	4.17533e-05	0.00231288	0	0	0	0	0	3.75389e-05	0	0	0.000261158	0	0
k__Fungi;p__Ascomycota;c__Eurotiomycetes;o__Eurotiales;f__Aspergillaceae;g__Penicillium;s__Penicillium_georgiense	0.000985197	0.000125718	0	0.000548857	0.00019737	0	0	0	0	0.000206349	0.000950966	0.000100715	0	0.0012852	0	0	0.000224457	0.000190181	0	0.000305724	0	0	8.14598e-05	0	0	0	0	0	1.01825e-05	0	0.000356586	0.00659589	7.57103e-05	0.000129029	0	0	0.00102246	0	0	0	0	0	0	0	0	0	0	0	0
k__Fungi;p__Ascomycota;c__Sordariomycetes;o__Sordariales;f__Chaetomiaceae;g__Zopfiella;__	0	0	0	0.00185239	0	0	0	0	0	0.000205821	0	0	0	0	0	0	0	0.0113022	0	0.0012558	0	0	0.000142555	0.0023976	0	0.0511042	0	0.000153445	0.00672472	0	0.000343379	0	0	0	0.00779416	0.00131179	0.0013499	0	0	0	0	0	0	0.000994782	0	0	0.000110531	0	0
k__Alveolata;p__Ciliophora;c__Oligohymenophorea;o__Hymenostomatida;f__Tetrahymenidae;g__Tetrahymena;s__unidentified	0.00179799	0	0	0	0	0	0	0	0	0.000199776	0	0	0	0	0	0	0	0	0	0	0	0	0	0	0	0	0	0	0	0	0	0	0	4.30095e-05	0	0	6.14422e-06	0	0	0	0	0	0	0	0	0	0	0	0
k__Fungi;p__Ascomycota;c__Sordariomycetes;o__Sordariales;f__Chaetomiaceae;g__Zopfiella;s__Zopfiella_marina	0.00157632	0	0	0	0	0	0	0	0	0.000175146	0	0	0	0	0	0	0	0	0	0	0	0	0	0	0	0	0	0	0	0	0	0	0	0	0	0.000621375	8.87679e-05	0	0	0	0	0	0	0	0	0	0	0	0
k__Fungi;p__Ascomycota;c__Dothideomycetes;o__Pleosporales;f__Pleosporaceae;g__Curvularia;s__Curvularia_hawaiiensis	0.000960567	0	0	0.000360187	0	0	0	0	0.000240044	0.000173422	0	0	0	0.0003672	0	0	0	0	0	4.08e-05	0	0	9.16422e-05	0	0	0.00045804	0	0	6.87103e-05	0	0	0.000181683	0	0	0	0	2.59547e-05	0	0	0	0	0	0	0	0	0	0	0	0
k__Fungi;p__Mucoromycota;c__Mucoromycetes;o__Mucorales;f__Rhizopodaceae;g__Rhizopus;s__Rhizopus_microsporus	0.000689638	0	0	0	0.000567439	0	0	0.000182474	0.000120022	0.000173286	0	0	0	0	0.0035206	0.00216086	0.00175076	0	0.000519132	0.000883483	0	0.000307794	0	0.000135076	0.000104808	0.00284639	0	0	0.000424259	7.68699e-05	0	0.000142187	0.000511044	0.38958	0.000704291	0.000184111	0.0558855	0	0	0	0	0	0	0	0	0	0	0	0
k__Fungi;p__Basidiomycota;c__Microbotryomycetes;o__Sporidiobolales;f__Sporidiobolaceae;g__Rhodosporidiobolus;s__Rhodosporidiobolus_fluvialis	0.0014778	0	0	0	0	0	0	0	0	0.0001642	0	0	0	0	0	0	0	0	0	0	0	0	0	0	0	0.00130869	0	0	0.000163586	0	0	0.000134288	0	0	0	0	1.91839e-05	0.00192276	0	0	0	0	0	0	0.00366838	0	0.000621237	0	0
k__Fungi;p__Ascomycota;c__Pezizomycetes;o__Pezizales;f__Pezizaceae;g__unidentified;s__unidentified	0.000320189	0	0.00114696	0	0	0	0	0	0	0.000163017	0	0.000717595	0.0136139	0	0	0	0	0	0	0.00159239	0	0	0	0	0	0	0	0	0	0	0	0.00172204	0	0	0	0	0.000246006	0	0	0	0	0	0	0.000206464	0	0	2.29405e-05	0	0
k__Fungi;p__Ascomycota;c__Sordariomycetes;o__Sordariales;f__Chaetomiaceae;g__Thielavia;s__Thielavia_arenaria	0.000270929	0.000339439	0	0	0.00059211	0	0	0	0.000192035	0.000154946	0.0010104	0.000314735	0.000129656	0.00020655	0	0.000183123	0	0	0	0.000204941	0	0.000106544	0.000173102	0.000438996	0	0	0	0	8.98303e-05	0	0.000132069	0.00611403	0	0	0	0	0.0008923	0	0	0.00189125	0	0	0	0	0	0	0.000210139	0	0
k__Fungi;p__Mucoromycota;c__Mucoromycetes;o__Mucorales;f__Mycotyphaceae;g__Mycotypha;s__Mycotypha_microspora	0	0	0	0.00137214	0	0	0	0	0	0.00015246	0	0	0	0	0	0	0	0	0	0	0	0	0	0	0	0	0	0	0	0	0	0	0	0	0	0	0	0	0	0	0	0	0	0	0	0	0	0	0
k__Fungi;p__Basidiomycota;c__Agaricomycetes;o__Polyporales;f__Meruliaceae;g__Phanerochaete;s__Phanerochaete_chrysosporium	0	0	0	0.000343036	0	0	0	0.000912372	0	0.00013949	0.000950966	0	0	0	0	0	0.000224457	0	0	0.000130603	0	0	0	0	0	0	0	0	0	0	0	0	0	0	0	0	0	0	0	0	0	0	0	0	0	0	0	0	0
k__Fungi;p__Ascomycota;c__Eurotiomycetes;o__Eurotiales;f__Aspergillaceae;g__Aspergillus;s__Aspergillus_flavus	0.000837418	0.000402298	0	0	0	0	0	0	0	0.000137746	0	0.000830899	0	0	0	0	0	0	0	9.23222e-05	0	0	0	0	0	0	0	0	0	0	0	0.00117699	0	0.000315403	0	0	0.000213199	0	0	0	0	0	0	0	0	0	0	0	0
k__Fungi;p__Ascomycota;c__Dothideomycetes;o__Pleosporales;f__Coniothyriaceae;__;__	0	0	0	0	0	0.00120062	0	0	0	0.000133402	0	0	0	0	0	0.0544975	0.0449363	0	0	0.0110482	0	0	0	0	0	0.00183216	0	0	0.00022902	0	0	0	0	0.00504645	0	0	0.000720921	0	0	0	0	0	0	0	0	0	0	0	0.315527
k__Fungi;p__Ascomycota;c__Sordariomycetes;o__Xylariales;f__Xylariaceae;g__Hypoxylon;s__Hypoxylon_griseobrunneum	0.00118224	0	0	0	0	0	0	0	0	0.00013136	0	0	0	0	0	0	0	0	0	0	0	0	0	0	0	0	0	0	0	0	0	0	0	2.8673e-05	0	0	4.09614e-06	0	0	0	0	0	0	0	0	0	0	0	0
k__Fungi;p__Basidiomycota;c__Agaricomycetes;o__Agaricales;f__Lycoperdaceae;__;__	0	0	0	0	9.8685e-05	0	0	0.00107457	0	0.000130362	0	0.00020143	5.55669e-05	0	0	0	0	0	0	2.85552e-05	0	0	0	0	0	0	0	0	0	0	0	5.52949e-05	0	0	0	0	7.89927e-06	0	0	0	0.00696561	0	0	0	0	0	0.000773956	0	0
k__Fungi;p__Chytridiomycota;c__unidentified;o__unidentified;f__unidentified;g__unidentified;s__unidentified	0.000270929	0	0	0	0	0	0	0	0.000888163	0.000128788	0.000594354	0	3.70446e-05	0	0	0	0	0	0	7.01554e-05	0	0.00149162	0.0279203	0	0	0	0	0	0.00367649	0	0	0	0	0	0	0	0	0	0	0	0	0	0	0	0	0	0	0	0
k__Fungi;p__Basidiomycota;c__Ustilaginomycetes;o__Ustilaginales;f__Ustilaginaceae;g__Anthracocystis;s__unidentified	0.00113298	0	0	0	0	0	0	0	0	0.000125886	0	0	0	0	0	0	0	0	0	0	0	0	0	0	0	0.000392606	0	0	4.90757e-05	0	0	0	9.46378e-05	0	0	0	1.35197e-05	0	0	0	0	0	0	0	0	0	0	0	0
k__Fungi;p__Basidiomycota;c__Tremellomycetes;o__Tremellales;f__Rhynchogastremataceae;g__Papiliotrema;s__Papiliotrema_terrestris	0.00113298	0	0	0	0	0	0	0	0	0.000125886	0	6.29469e-05	0	0	0	0.000146499	0	0	0	2.32717e-05	0.000391007	0	0	0	0	0.000261737	0	0	8.1593e-05	0	0	0	0	0.000114692	0	0	1.63846e-05	0.00100318	0	0	0	0	0	0	0	0	0.000111464	0	0
k__Fungi;p__Ascomycota;c__Saccharomycetes;o__Saccharomycetales;f__Saccharomycetales_fam_Incertae_sedis;g__Candida;s__Candida_oceani	0.00110835	0	0	0	0	0	0	0	0	0.00012315	0	0	0	0	0	0	0	0	0	0	0	0	0	0	0	0	0	0	0	0	0	0	0	0	0	0	0	0	0	0	0	0	0	0	0	0	0	0	0
k__Fungi;p__Ascomycota;c__Sordariomycetes;o__Sordariales;f__Lasiosphaeriaceae;g__Cladorrhinum;__	0	8.80027e-05	0.000286741	0	0	0	0	8.10997e-05	0.000648119	0.000122662	0	0.000629469	0	0	0	0	0	0	0	6.9941e-05	0	0	0	0	0	0	0	0	0	0.000640582	0.00340738	0	0	0	0	0.000207125	0.00060787	0	0	0	0	0	0	0	0	0	0	0	0
k__Fungi;p__Ascomycota;c__Saccharomycetes;o__Saccharomycetales;f__unidentified;g__unidentified;s__unidentified	0.00105909	0	0	0	0	0	0	0	0	0.000117676	0.00576523	0	0	0	0	0.000256373	0	0	0	0.000669067	0	0	9.16422e-05	0	0	0	0	0.000127871	2.74391e-05	5.12466e-05	0	0.000189582	0	0	0	0	3.44041e-05	0	0	0	0	0	0	0	0	0	0	0	0
k__Fungi;p__Basidiomycota;c__Agaricomycetes;o__Agaricales;f__Bolbitiaceae;g__Panaeolus;s__Panaeolus_papilionaceus	0.00103446	0	0	0	0	0	0	0	0	0.00011494	0.00208024	0	0	0	0	0	0	0	0	0.000231138	0.619616	0.000130221	0	0	0	0	0	7.67224e-05	0.0774778	0.010608	0	0	0	0	0	0	0.00151543	0	0.000281902	0	0	0	0	0	0	0	3.13224e-05	0	0
k__Fungi;p__Basidiomycota;c__Ustilaginomycetes;o__Ustilaginales;f__Ustilaginaceae;g__Ustilago;s__Ustilago_trichophora	0.000960567	0	0	5.14553e-05	0	0	0	0	0	0.000112447	0	0	0	0	0	0	0	0	0	0	0	0	0	0	0	0.000948798	0	0	0.0001186	0	0	0	0	0	0	0	0	0	0	0	0	0	0	0	0	0	0	0	0
k__Fungi;p__Ascomycota;c__Dothideomycetes;o__Pleosporales;f__Sporormiaceae;g__Preussia;s__Preussia_flanaganii	0.000517229	0	0	0	0	0	0	0.000344674	0.000120022	0.000109103	0	3.77682e-05	0	0	0.000411985	0	0	0	0	4.99726e-05	0	0.000544559	0.00172084	0	0	0	0.019432	0.00132986	0.0028784	0	0	0	0	0	0	0	0	0	0.000172273	0	0	0	0	0	0.00207875	0	0.000250113	0	0
k__Fungi;p__Ascomycota;c__Saccharomycetes;o__Saccharomycetales;__;__;__	0	0.000955458	0	0	0	0	0	0	0	0.000106162	0.000534918	0.000302145	0	0	0	0	0	0	0	9.30071e-05	0	5.91912e-05	0	0	0	0.00471127	0	0	0.000596308	0	0.000224517	0.000134288	0	0	0	0	5.12578e-05	0	0	0	0	0	0	0	0	0	0	0	0
k__Fungi;p__Mucoromycota;c__Mucoromycetes;o__Mucorales;f__Choanephoraceae;g__Choanephora;s__Choanephora_cucurbitarum	0.000566489	0	0	0.000343036	0	0	0	0	0	0.000101058	0	0	0	0	0	0	0	0	0.000458057	5.08952e-05	0	0	0	0	0	0	0	0	0	0	0	0	0	0	0	0	0	0	0	0	0	0	0	0	0	0	0	0	0
k__Fungi;p__Ascomycota;c__Sordariomycetes;o__Hypocreales;f__Stachybotryaceae;g__Stachybotrys;s__Stachybotrys_chartarum	0.000418709	0.000264008	0	0	0.00019737	0	0	0	0	9.77875e-05	0	0.000239198	0	0.00039015	0	0	0.000224457	0.00220067	0	0.000339386	0	0	0	0	0	0	0	0	0	0	0	0.00021328	0	0.000659479	0	0	0.00012468	0	0	0	0	0	0	0	0	0	0	0	0
k__Fungi;p__Basidiomycota;c__Malasseziomycetes;o__Malasseziales;f__Malasseziaceae;g__Malassezia;s__Malassezia_globosa	0.000862048	0	0	0	0	0	0	0	0	9.57831e-05	0	0	0	0	0	0	0	0	0	0	0	0	0	0	0	0	0.00747384	0	0.00093423	0	0	0	0	0	0	0	0	0	0	0	0	0.00030238	0.019088	0	0.00391294	0	0.00258926	0	0.0128205
k__Fungi;p__Ascomycota;c__Sordariomycetes;o__Sordariales;f__unidentified;g__unidentified;s__unidentified	0.000270929	0.00013829	0	0.000205821	0	0	0	0.000243299	0	9.53711e-05	0	0	0	0	0	0.000292997	0	0	0	3.25553e-05	0	0.000828677	0	0.00290413	0	0	0	0	0.000466601	0	0	1.57985e-05	0	0	0	0	2.25693e-06	0	0	0	0	0	0	0.000675701	0	0	7.50779e-05	0	0
k__Fungi;p__Basidiomycota;c__Agaricomycetes;o__Agaricales;__;__;__	0.000369449	0.000364583	0	0.000102911	0	0	0	0	0	9.29936e-05	0	8.81257e-05	0	0	0	0	0.00107739	0.000135844	0	0.000144596	0	0	3.05474e-05	0.00189106	0	0.00117782	0	0	0.000387428	0	0	0.00010269	0	0.000129029	0	0	3.31027e-05	0	0	0.0222222	0	0	0	0	0	0	0.00246914	0	0
k__Fungi;p__Ascomycota;c__Eurotiomycetes;o__Eurotiales;f__Aspergillaceae;g__Aspergillus;s__Aspergillus_fumigatus	0	0	0	0	0	0.000825423	0	0	0	9.17137e-05	0	0	0	0	0	0	0	0	0	0	0	0	0	0	0.000602646	0	0	0	7.53308e-05	0	0	0	0.000473189	0.000688152	0	0	0.000165906	0	0	0	0	0.0661304	0	0	0	0	0.00734783	0	0
k__Fungi;p__Ascomycota;c__Dothideomycetes;o__Pleosporales;f__Pleosporaceae;g__Curvularia;s__Curvularia_eragrostidis	0.000369449	0	0	0.000120062	0	0	0	0	0.000312057	8.90632e-05	0	0	0	0	0	0	0	0.000135844	0	1.50937e-05	0	0	0	0	0	0	0	0	0	0.000179363	0	0	0	0	0	0	2.56233e-05	0	0	0	0	0	0	0	0	0	0	0	0
k__Fungi;p__Ascomycota;c__Sordariomycetes;o__Sordariales;f__Sordariales_fam_Incertae_sedis;g__Madurella;s__Madurella_fahalii	0	0.000150862	0	0	0	0	0	0.000648798	0	8.88511e-05	0	0	0	0	0	0	0	0	0	0	0	0	0	0	0	0	0	0	0	0	0	3.15971e-05	0	0	0	0	4.51387e-06	0	0	0	0	0	0	0	0	0	0	0	0
k__Fungi;p__Basidiomycota;c__Agaricomycetes;o__Agaricales;f__Psathyrellaceae;g__Coprinopsis;__	0.00012315	0	0	0.000634616	0	0	0	0	0	8.41962e-05	0	0	0.000129656	0.00089505	0	0	0	0	0	0.000113856	0	0.000118382	0.00016292	0	0	0	0	0	3.51627e-05	0	0	1.57985e-05	0	0	0	0	2.25693e-06	0	0	0	0	0	0	0	0	0	0	0	0
k__Alveolata;p__Ciliophora;c__Spirotrichea;o__Sporadotrichida;f__Halteriidae;g__Halteria;s__unidentified	0	0	0	0.000754678	0	0	0	0	0	8.38531e-05	0	0	0	0	0	0	0	0	0	0	0	0	0	0	0	0	0	0	0	0	0	0	0	0	0	0	0	0	0	0	0	0	0	0	0	0	0	0	0
k__Fungi;p__Ascomycota;c__Dothideomycetes;o__Pleosporales;f__Sporormiaceae;g__Preussia;s__Preussia_globosa	0.00017241	0.000201149	0	0	0	0	0	0	0.000360066	8.15139e-05	0	0.000113304	0	0.0003213	0	0	0	0	0.000458057	9.91846e-05	0	0	0.000224014	0	0	0	0	0	2.80018e-05	0	0	0.000142187	0	0	0	0	2.03124e-05	0	0	0	0	0	0	0	0	0.019432	0.00215911	0	0
k__Fungi;p__Ascomycota;c__Eurotiomycetes;o__Eurotiales;f__Trichocomaceae;g__Talaromyces;s__Talaromyces_minioluteus	0.000295559	0	0	0.00029158	0.000123356	0	0	0	0	7.8944e-05	0	0	0	0.0003213	0	0.000512745	0	0	0.000152686	0.000109637	0	0	0.000437846	0	0	0	0	0	5.47308e-05	0	0	0.00158775	0	0	0	0	0.000226822	0	0	0	0	0	0	0	0	0	0	0	0
k__Fungi;p__Ascomycota;c__Dothideomycetes;o__Pleosporales;f__Pleosporaceae;g__Curvularia;s__Curvularia_clavata	0.000640378	0	0	0	0	0	0	0	0	7.11531e-05	0	0	0	0	0	0	0	0	0	0	0	0	0	0	0	0.00153771	0	0	0.000192213	0	0	0	0	0	0	0	0	0.000613052	0	0	0	0	0	0	0	0	6.81169e-05	0	0
k__Fungi;p__Mucoromycota;c__Mucoromycetes;o__Mucorales;f__Choanephoraceae;__;__	0	0	0	0.000634616	0	0	0	0	0	7.05129e-05	0	8.81257e-05	0	0	0	0	0	0	0	9.79174e-06	0	0	0	0	0	0	0	0	0	0	0	0	0	0	0	0	0	0	0	0	0	0	0	0	0	0	0	0	0
k__Fungi;p__Basidiomycota;c__Malasseziomycetes;o__Malasseziales;f__Malasseziaceae;g__Malassezia;s__Malassezia_restricta	0.000443339	0.000188577	0	0	0	0	0	0	0	7.02129e-05	0	0	0	0	0	0	0	0	0	0	0	0	9.16422e-05	0	0.000183414	0	0.0104634	0	0.0013423	0	0	7.89927e-05	0.000151421	0	0	0	3.29162e-05	0.000445856	0.000532481	0.00661939	0	0.00130023	0.303287	0	0	0.00747384	0.0355177	0	0.017094
k__Fungi;p__Ascomycota;c__Eurotiomycetes;o__Eurotiales;f__Trichocomaceae;g__Talaromyces;s__Talaromyces_aculeatus	0.000467969	0.000150862	0	0	0	0	0	0	0	6.8759e-05	0	0.000138483	0	0	0	0	0	0	0	1.5387e-05	0.000879765	0	0	0	0	0	0	0.000332464	0.000151529	0	0	0.00032387	0	0	0	0	4.62671e-05	0	0	0	0	0	0	0	0	0	0	0	0
k__Fungi;p__Basidiomycota;c__Wallemiomycetes;o__Wallemiales;f__Wallemiaceae;g__Wallemia;s__Wallemia_canadensis	0.000615748	0	0	0	0	0	0	0	0	6.84165e-05	0	0	0	0	0	0	0.000134674	0	0	1.49638e-05	0	0	0	0	0	0	0	0	0	0	0	0	0	0	0	0	0	0	0	0	0	0	0	0	0	0	0	0	0
k__Fungi;p__Ascomycota;c__Saccharomycetes;o__Saccharomycetales;f__Trichomonascaceae;g__Trichomonascus;s__Trichomonascus_apis	0.000615748	0	0	0	0	0	0	0	0	6.84165e-05	0	0	0	0	0	0	0	0	0	0	0	0	0	0	0	0	0	0	0	0	0	0.00010269	0	0	0	0	1.46701e-05	0	0	0	0	0	0	0	0	0	0	0	0
k__Fungi;p__Ascomycota;c__Dothideomycetes;o__Tubeufiales;f__unidentified;g__unidentified;s__unidentified	0.000443339	0	0	0	0	0	0	0	0.000144027	6.52628e-05	0	0	0	0	0	0.000512745	0	0	0	5.69717e-05	0	0	0	0	0	0	0	0	0	0	0	3.15971e-05	0	8.6019e-05	0	0	1.68023e-05	0	0	0	0	0	0	0	0.0169968	0	0.00188854	0	0.00997151
k__Fungi;p__Ascomycota;c__Eurotiomycetes;o__Eurotiales;f__Trichocomaceae;g__Talaromyces;__	0.000418709	0.000150862	0	0	0	0	0	0	0	6.32856e-05	0.00457652	0	0	0	0	0	0	0	0	0.000508503	0	0	0	0	0	0	0	0	0	0	0	0.000624042	0	0.000229384	0	0	0.000121918	0	0	0	0	0	0	0	0	0	0	0	0
k__Alveolata;p__Ciliophora;c__Spirotrichea;__;__;__;__	0	6.28591e-05	0	6.86071e-05	0	0	0	0	0.000408075	5.9949e-05	0	0	0	0	0	0	0	0	0	0	0	0	0	0	0	0	0	0	0	0.000871192	0	0.00124808	0	0	0.000140858	0	0.000322876	0	0	0	0	0	0	0	0	0	0	0	0
k__Fungi;p__Ascomycota;c__Sordariomycetes;o__Sordariales;f__Sordariaceae;g__unidentified;s__unidentified	0	0	0	0.000514553	0	0	0	0	0	5.71726e-05	0	0	0	0	0	0	0	0	0	0	0	0	0	0	0	0	0	0	0	0	0	0.000995308	0	0	0	0	0.000142187	0	0	0	0	0	0	0	0	0	0	0	0
k__Fungi;p__Basidiomycota;c__Agaricomycetes;o__Agaricales;f__Pluteaceae;g__Volvopluteus;s__Volvopluteus_earlei	0.000492599	0	0	0	0	0	0	0	0	5.47332e-05	0	8.81257e-05	0	0	0	0	0	0	0	9.79174e-06	0	0	0	0	0	0	0	0	0	0	0	0	0	0	0	0	0	0	0	0	0	0	0	0	0	0	0	0	0
k__Fungi;p__Ascomycota;c__Sordariomycetes;o__Sordariales;f__Chaetomiaceae;g__Ovatospora;s__Ovatospora_unipora	0	0	0	0.00048025	0	0	0	0	0	5.33611e-05	0	0	0	0	0	0	0	0	0	0	0	0	0	0	0	0	0	0	0	0	0	0	0	0	0	0	0	0	0	0	0	0	0	0	0	0	0	0	0
k__Fungi;p__Ascomycota;c__Sordariomycetes;o__Xylariales;f__Coniocessiaceae;g__Coniocessia;s__Coniocessia_maxima	0.000221669	0	0	0	0	0	0.000104426	0.000141924	0	5.20022e-05	0.00124814	7.55363e-05	0	0	0	0	0	0	0	0.000147075	0	5.91912e-05	6.10948e-05	0	0	0	0	0	1.50358e-05	0	0	0.000521352	0	8.6019e-05	0	0	8.67673e-05	0	0	0	0	0	0	0	0	0	0	0	0
k__Fungi;p__Mortierellomycota;c__Mortierellomycetes;o__Mortierellales;__;__;__	0	0	0	0	0	0	0.000459472	0	0	5.10525e-05	0	0	0	0	0	0	0	0	0	0	0	0	0	0	0	0	0	0	0	0	0	0	0	0	0	0	0	0	0	0	0	0	0	0.000225234	0	0	2.5026e-05	0	0
k__Fungi;p__Ascomycota;c__Saccharomycetes;o__Saccharomycetales;f__Saccharomycetales_fam_Incertae_sedis;g__Candida;s__Candida_diddensiae	0.000443339	0	0	0	0	0	0	0	0	4.92599e-05	0	0	0	0	0	0	0	0	0	0	0	0	0	0	0	0	0	0	0	0	0	0	0	0	0	0	0	0	0	0	0	0	0	0	0	0	0	0	0
k__Fungi;p__Ascomycota;c__Dothideomycetes;o__Pleosporales;f__Sporormiaceae;__;__	0.00014778	0	0	8.57589e-05	0	0	0.000208851	0	0	4.91544e-05	0.0018425	0	0	0	0	0.000476121	0	0.000326025	0.00674871	0.00104371	0	0.00242684	0.000336022	0	0	0.000294454	0	0	0.000382164	0	0	0	0	0.000917536	0	0	0.000131077	0	0	0	0	0	0	0	0	0	0	0	0
k__Fungi;p__Ascomycota;c__Eurotiomycetes;o__Onygenales;f__Onygenales_fam_Incertae_sedis;g__Chrysosporium;__	0.000320189	0	0	0.000120062	0	0	0	0	0	4.89168e-05	0	0	0	0	0	0	0	0.000570544	0	6.33937e-05	0	0	4.07299e-05	0	0	0	0	0	5.09123e-06	0	0	0	0	0.000129029	0	0	1.84327e-05	0	0	0	0	0	0	0	0	0	0	0	0
k__Fungi;p__Ascomycota;c__Pezizomycetes;o__Pezizales;f__Pyronemataceae;g__unidentified;s__unidentified	0	0	0	0.000171518	0	0.000112558	0.000146196	0	0	4.78079e-05	0	0	0	0	0.000299625	0	0	0	0	3.32917e-05	0	0	0	0	0	0	0	0	0	0	0	0	0	0	0	0	0	0	0	0	0	0	0	0.00142648	0	0	0.000158498	0	0
k__Fungi;p__Ascomycota;c__Sordariomycetes;o__Hypocreales;f__Stachybotryaceae;g__Stachybotrys;s__Stachybotrys_microspora	0	0	0	0.000428794	0	0	0	0	0	4.76438e-05	0	0	0	0	0	0	0	0	0	0	0	0	0	0	0	0	0	0	0	0	0	0.000118489	0	0.000702489	0	0	0.000117283	0	0	0	0	0	0	0	0	0	0	0	0
k__Fungi;p__Ascomycota;c__Dothideomycetes;o__Pleosporales;f__Pleosporaceae;g__Alternaria;s__Alternaria_solani	0.000418709	0	0	0	0	0	0	0	0	4.65232e-05	0	0	0	0	0	0	0	0	0	0	0	0	0	0	0	0	0	0	0	0	0	0	0	0	0	0	0	0	0	0	0	0	0	0	0	0	0	0	0
k__Fungi;p__Basidiomycota;c__Agaricomycetes;o__Boletales;f__Coniophoraceae;g__Coniophora;s__unidentified	0	0	6.03664e-05	0	0	0.000337673	0	0	0	4.42266e-05	0	0	0	0	0	0.000695869	0.000628479	0	0	0.00014715	0	0	7.12773e-05	0	0	6.54343e-05	0	0	1.7089e-05	0	0	3.15971e-05	0	0.00332607	0	0	0.000479667	0	0	0	0	0	0	0	0	0	0	0	0
k__Fungi;p__Basidiomycota;c__Ustilaginomycetes;o__Ustilaginales;f__Ustilaginaceae;g__Sporisorium;s__Sporisorium_reilianum	0.000394079	0	0	0	0	0	0	0	0	4.37866e-05	0.00130758	0	0	0	0	0	0	0	9.16114e-05	0.000155465	0	0	5.09123e-05	0	0	0	0	0	6.36404e-06	7.68699e-05	0	7.89927e-05	0	7.16825e-05	0	0	3.25064e-05	0	0	0	0.00304745	0	0	0	0	0	0.000338606	0	0
k__Fungi;p__Mortierellomycota;c__Mortierellomycetes;o__Mortierellales;f__Mortierellaceae;g__Mortierella;s__Mortierella_wolfii	0	0	0	6.86071e-05	4.93425e-05	0.000262635	0	0	0	4.22871e-05	0	0.00580371	0	0	0	0	0	0	0.000152686	0.000661821	0	0.000142059	0.00366569	0	0	0.00147227	0	0	0.000660003	0	0	8.6892e-05	0	0.000315403	0.000657339	0	0.000151376	0	0	0	0	0	0	0	0	0	0	0	0
k__Fungi;p__Ascomycota;c__Saccharomycetes;o__Saccharomycetales;f__Trichomonascaceae;g__Blastobotrys;s__Blastobotrys_adeninivorans	0.000369449	0	0	0	0	0	0	0	0	4.10499e-05	0	0	0	0	0	0	0	0	0	0	0	0	0	0	0	0	0	0	0	0	0	0	0	0	0	0	0	0	0	0	0	0	0	0	0	0	0	0	0
k__Fungi;p__Basidiomycota;c__Microbotryomycetes;o__Sporidiobolales;f__Sporidiobolaceae;g__Rhodotorula;s__Rhodotorula_toruloides	0.00014778	0	0	0.000205821	0	0	0	0	0	3.9289e-05	0.00112927	0	0	0	0	0	0	0	0	0.000125475	0	0	8.14598e-05	0	0	0	0	0	1.01825e-05	0	0	0	0	0	0	0	0	0.00181129	0	0	0	0	0	0	0	0	0.000201255	0	0
k__Fungi;p__Ascomycota;c__Dothideomycetes;o__Pleosporales;f__Pleosporaceae;g__Bipolaris;s__Bipolaris_cactivora	0.000344819	0	0	0	0	0	0	0	0	3.83132e-05	0	0	0	0	0	0	0.000763153	0	0	8.47948e-05	0	0	0	0	0	0	0	0	0	0	0	0	0	0.00100356	0	0	0.000143365	0.000222928	0	0	0	0	0	0	0	0	2.47698e-05	0	0
k__Fungi;p__Basidiomycota;c__Microbotryomycetes;o__Sporidiobolales;f__Sporidiobolaceae;g__Rhodotorula;s__Rhodotorula_araucariae	9.85197e-05	0	0.000241466	0	0	0	0	0	0	3.77762e-05	0	0	0	0	0	0	0	0	0	0	0	0	0	0	0	0	0	0	0	7.68699e-05	0	0	0	0.000315403	0	0	5.6039e-05	0.00289807	0	0	0	0.00438451	0	0	0.117633	0	0.0138795	0	0
k__Fungi;p__Basidiomycota;c__Agaricomycetes;o__Agaricales;f__Agaricaceae;g__Tulostoma;s__Tulostoma_pseudopulchellum	0	0	0	0	0	0.000337673	0	0	0	3.75192e-05	0	0	0	0	0	0.000512745	0.00112228	0	0	0.00018167	0	0	0	0	0	0	0	0	0	0	0	0	0	0	0	0	0	0	0	0	0	0	0	0	0	0	0	0	0
k__Fungi;p__Basidiomycota;c__Agaricomycetes;o__Agaricales;f__Agaricaceae;__;__	0	2.51436e-05	0.000226374	0	7.40138e-05	0	0	0	0	3.61702e-05	0	0	0	0	0.000149813	0	0	0	0	1.66459e-05	0	0	0	0	0	0	0	0	0	0	0	0.000197482	0	0	0	0	2.82117e-05	0	0	0.0121355	0	0	0	0	0	0	0.00134839	0	0
k__Alveolata;p__Ciliophora;c__Oligohymenophorea;o__Oligohymenophorea_ord_Incertae_sedis;f__Zoothamniidae;g__Zoothamnium;s__unidentified	0.000320189	0	0	0	0	0	0	0	0	3.55766e-05	0	0	0	0	0	0	0	0	0	0	0	0	0	0	0	0	0	0	0	0	0	0	0	0	0	0	0	0	0	0	0	0	0	0	0	0	0	0	0
Unassigned;__;__;__;__;__;__	9.85197e-05	0	0	0	0	0	0	0	0.00021604	3.49511e-05	0.000237741	0	0	0	0	0	0	0	0	2.64157e-05	0	0	0	0.000101307	0	0.000130869	0	0	2.90219e-05	0	0	0.000497654	0	7.16825e-05	0	0	8.13338e-05	0	0	0	0	0	0	0	0	0	0	0	0
k__Fungi;p__Basidiomycota;c__Microbotryomycetes;o__Sporidiobolales;f__Sporidiobolaceae;g__Rhodosporidiobolus;s__Rhodosporidiobolus_odoratus	0.00014778	0	0.000166008	0	0	0	0	0	0	3.48653e-05	0	0	0	6.885e-05	0	0	0	0	0	7.65e-06	0	0	0	0	0	0	0	0	0	0	0	0.000426561	0	0	0	0	6.09372e-05	0.396032	0	0	0	0.000846663	0	0	0.0314258	0	0.0475894	0	0
k__Fungi;p__Chytridiomycota;c__Spizellomycetes;o__Spizellomycetales;f__Spizellomycetaceae;g__Spizellomyces;s__Spizellomyces_dolichospermus	0.00017241	0	0	0	0	0	0	0	0.000120022	3.24924e-05	0	0	0	0	0	0	0	0	0	0	0	5.91912e-05	0	0.000135076	0	0	0	0	2.42834e-05	0	0	0	0	0	0	0	0	0	0	0	0	0	0	0	0	0	0	0	0
k__Fungi;p__Ascomycota;c__Dothideomycetes;o__Pleosporales;f__Sporormiaceae;g__Preussia;__	0	0.000289152	0	0	0	0	0	0	0	3.2128e-05	0	0	0	0	0	0	0	0	0	0	0	0	0	0	0	0	0	0	0	0	0	0	0	0	0	0.000483292	6.90417e-05	0	0	0	0	0	0	0	0	0	0	0	0
k__Fungi;p__Basidiomycota;c__Agaricomycetes;o__Cantharellales;f__Ceratobasidiaceae;g__Thanatephorus;s__Thanatephorus_cucumeris	0	0	0	0.000240125	0	0	0	4.05499e-05	0	3.11861e-05	0	0	0	0	0	0	0	0	0	0	0	0	0	0	0	0	0	0.000230167	2.87709e-05	0	0	0	0	0	0	0	0	0	0	0	0	0	0	0	0	0	0	0	0
k__Fungi;p__Ascomycota;c__Dothideomycetes;o__Pleosporales;f__Didymosphaeriaceae;g__Paraconiothyrium;__	0	0	0	0	0	0	8.35404e-05	0	0.000192035	3.06195e-05	0	0	0	0	0	0	0	0	0	0	0	0	0	0	0	0	0	0	0	0	0	0	0	0	0	0	0	0	0	0	0	0	0	0	0	0	0	0	0
k__Fungi;p__Ascomycota;c__Sordariomycetes;o__Xylariales;f__Xylariaceae;__;__	0	0	0	0.000120062	0	0	0.000146196	0	0	2.95842e-05	0	0	0	0.00011475	0	0	0	0	0	1.275e-05	0	0	0	0	0	0	0	0	0	0	0	0.00388644	0	0	0	0	0.000555206	0	0	0	0	0	0	0	0	0	0	0	0
k__Fungi;p__Ascomycota;c__Dothideomycetes;o__Botryosphaeriales;f__Aplosporellaceae;g__Aplosporella;s__Aplosporella_javeedii	0	0	0	0	0	0.000262635	0	0	0	2.91816e-05	0	0	0	0	0	0.012782	0.0123451	0	0	0.0027919	0	0	0	0	0	0.000261737	0	0	3.27172e-05	0	0	2.36978e-05	0	0.0251319	0	0	0.00359366	0	0	0	0	0	0	0	0	0	0	0	0
k__Fungi;p__Ascomycota;c__Saccharomycetes;o__Saccharomycetales;f__Debaryomycetaceae;g__Lodderomyces;s__Lodderomyces_elongisporus	0	0	0	0.000257277	0	0	0	0	0	2.85863e-05	0	0	0	0	0	0	0	0	0	0	0	0	0	0	0	0	0	0	0	0	0	0	0	0	0	0	0	0	0	0	0	0	0	0	0	0	0	0	0
k__Fungi;p__Basidiomycota;c__Agaricomycetes;o__Cantharellales;f__Ceratobasidiaceae;g__Waitea;s__Waitea_circinata	0.000246299	0	0	0	0	0	0	0	0	2.73666e-05	0	7.55363e-05	0.000129656	0	0	0	0	0	0	2.27991e-05	0	0.000118382	0	0	0	0.000261737	0	0.000997391	0.000172189	0	0.000422621	0	0	0	0	0.226181	0.0323719	0	0	0	0	0	0	0	0	0	0	0	0
k__Fungi;p__Ascomycota;c__Sordariomycetes;o__Xylariales;f__Diatrypaceae;g__Monosporascus;s__unidentified	0.000246299	0	0	0	0	0	0	0	0	2.73666e-05	0	0	0	0.00075735	0	0	0	0	0	8.415e-05	0	0.00020125	0	0	0	0	0	0	2.51563e-05	0	0.000132069	0	0	7.16825e-05	0	0	2.91074e-05	0	0	0	0	0	0	0	0	0	0	0	0
k__Alveolata;p__Ciliophora;c__Spirotrichea;o__Urostylida;f__Holostichidae;g__Anteholosticha;s__unidentified	0	0	0	0	0	7.50385e-05	0	0	0.000168031	2.70077e-05	0.00089153	0	0	0	0	0	0	0	0.000183223	0.000119417	0	0	0	0	0	0	0	0	0	0	0	0	0	0	0	0	0	0	0	0	0	0	0	0	0	0	0	0	0
k__Fungi;p__Neocallimastigomycota;c__Neocallimastigomycetes;o__Neocallimastigales;f__Neocallimastigaceae;g__Cyllamyces;s__unidentified	0	0	0	0	0	0	0	0	0.000240044	2.66716e-05	0	0	0	0	0	0	0	0	0	0	0	0	9.16422e-05	0	0.0090921	0	0	0.00677715	0.00199511	0	0	0.00227499	0.0103534	0	0	0	0.00180405	0	0	0	0	0	0	0	0	0	0	0	0
k__Fungi;p__Ascomycota;c__Sordariomycetes;o__Hypocreales;f__Stachybotryaceae;g__Stachybotrys;s__Stachybotrys_sansevieriae	0	0	0	0	0	0	0	0	0.000240044	2.66716e-05	0	0	0	0	0	0	0	0	0	0	0	0	0	0	0	0	0	0	0	0	0.00198103	0.000940013	0	0	0	0	0.000417293	0	0	0	0	0	0	0	0	0	0	0	0
k__Fungi;p__Basidiomycota;c__Agaricomycetes;o__Agaricales;f__Agaricaceae;g__Agaricus;s__Agaricus_bitorquis	0	7.54309e-05	0	0.000154366	0	0	0	0	0	2.5533e-05	0	0	0	0	0	0	0	0	0.000244297	2.71441e-05	0	0	0	0	0	0	0	0	0	0	0	0	0	0	0	0	0	0	0	0	0	0	0	0	0	0	0	0	0
k__Fungi;p__Ascomycota;c__Dothideomycetes;o__Botryosphaeriales;f__Botryosphaeriaceae;g__Sphaeropsis;__	0	0	0	0	0	0.000225115	0	0	0	2.50128e-05	0	0	0	0	0	0.00538383	0.00493805	0	0	0.00114688	0	0	0	0	0	0	0	0	0	0	0	0	0	0.0063224	0	0	0.0009032	0	0	0	0	0	0	0	0	0	0	0.00265252	0
k__Fungi;p__Ascomycota;c__Saccharomycetes;o__Saccharomycetales;f__Saccharomycetales_fam_Incertae_sedis;g__Candida;s__Candida_sake	0.000221669	0	0	0	0	0	0	0	0	2.46299e-05	0	0	0	0	0	0	0	0	0	0	0	0	0	0	0	0	0	0	0	0	0	0	0	0	0	0	0	0	0	0	0	0	0	0	0	0	0	0	0
k__Fungi;p__Ascomycota;c__Saccharomycetes;o__Saccharomycetales;f__Saccharomycetaceae;g__Torulaspora;s__Torulaspora_delbrueckii	0.000221669	0	0	0	0	0	0	0	0	2.46299e-05	0	0	0	0	0	0	0	0	0	0	0	0	0	0	0	0	0	0	0	0	0	0	0	0	0	0	0	0	0	0	0	0	0	0	0	0	0	0	0
k__Fungi;p__Basidiomycota;c__Tremellomycetes;o__Filobasidiales;f__Filobasidiaceae;g__Filobasidium;s__Filobasidium_magnum	0.00012315	0	9.05496e-05	0	0	0	0	0	0	2.37444e-05	0	0	0	0	0	0	0	0	0	0	0	0	8.14598e-05	0	0	0	0	0	1.01825e-05	0	0	0	0	0	0	0	0	0.000947445	0	0	0	0	0	0	0	0	0.000105272	0	0
k__Fungi;p__Ascomycota;c__Dothideomycetes;o__Pleosporales;f__Pleosporaceae;g__Curvularia;s__Curvularia_pseudorobusta	0	0	0	0.000205821	0	0	0	0	0	2.2869e-05	0	0	0	0	0	0	0	0	0	0	0	0	0	0	0	0	0	0	0	0	0	0	0	0	0	0	0	0	0	0	0	0	0	0	0	0	0	0	0
k__Fungi;p__Ascomycota;c__Dothideomycetes;o__Capnodiales;__;__;__	0	0	0	0.000205821	0	0	0	0	0	2.2869e-05	0	0	0	0	0	0	0	0	0	0	0	0	0	0	0	0	0	0	0	0	0	0	0	0	0	0	0	0	0	0	0	0	0	0	0	0	0	0	0
k__Fungi;p__Basidiomycota;c__Agaricomycetes;o__Agaricales;f__Phelloriniaceae;g__Phellorinia;s__Phellorinia_herculeana	0.000197039	0	0	0	0	0	0	0	0	2.18933e-05	0	0	0	0	0	0	0	0	0	0	0	0	0	0	0	0	0	0	0	0	0	0	0	0	0	0	0	0	0	0	0	0	0	0	0	0	0	0	0
k__Fungi;p__Ascomycota;c__Saccharomycetes;o__Saccharomycetales;f__Saccharomycetaceae;g__Kazachstania;s__Kazachstania_bovina	0.000197039	0	0	0	0	0	0	0	0	2.18933e-05	0	0	0	0	0	0	0	0	0	0	0	0	0	0	0	0	0	0	0	0	0	0	0	0	0	0	0	0	0	0	0	0	0	0	0	0	0	0	0
k__Fungi;p__Ascomycota;c__Eurotiomycetes;o__Onygenales;f__Onygenales_fam_Incertae_sedis;g__Spiromastix;__	0.000197039	0	0	0	0	0	0	0	0	2.18933e-05	0.000297177	8.81257e-05	0	0	0	0.000146499	0	0	0	5.9089e-05	0	0	0	0	0	0	0	0	0	0	0	0	0	0	0	0	0	0	0	0	0.0518067	0	0	0	0	0	0.0057563	0	0
k__Fungi;p__Ascomycota;c__Pezizomycetes;o__Pezizales;f__Ascodesmidaceae;g__Cephaliophora;__	4.92599e-05	7.54309e-05	0	5.14553e-05	0	0	0	0	0	1.95718e-05	0	0	0	6.885e-05	0	0	0	0	0	7.65e-06	0	0	8.14598e-05	0	0	0	0	0	1.01825e-05	0	0	3.15971e-05	0	8.6019e-05	0	0	1.68023e-05	0	0	0	0	0	0	0	0	0	0	0	0
k__Fungi;p__Basidiomycota;c__Agaricomycetes;o__Agaricales;f__Strophariaceae;g__Psilocybe;s__Psilocybe_coprophila	0.00017241	0	0	0	0	0	0	0	0	1.91566e-05	0	0	0	0	0	0	0	0	0	0	0	0.0118382	0	0	0	0	0	0	0.00147978	0	0	0	0	0	0	0	0	0	0	0	0	0	0	0	0	0	0	0	0
k__Fungi;p__Ascomycota;c__Eurotiomycetes;o__Onygenales;f__Onygenales_fam_Incertae_sedis;g__Spiromastix;s__unidentified	0.00017241	0	0	0	0	0	0	0	0	1.91566e-05	0	0	0	0	0	0	0	0.00915587	0	0.00101732	0	0	0	0	0	0	0	0	0	0	0	0	0	0.000759835	0	0	0.000108548	0	0	0	0	0	0	0	0	0	0	0	0
k__Alveolata;p__Ciliophora;c__Spirotrichea;o__Sporadotrichida;__;__;__	0.00017241	0	0	0	0	0	0	0	0	1.91566e-05	0	0	0	0	0	0	0	0	0.00940544	0.00104505	0	0	0	0	0	0	0	0	0	0	0	0	0	0	0	0	0	0	0	0	0	0	0	0	0	0	0	0	0
k__Fungi;p__Mucoromycota;c__Mucoromycetes;o__Mucorales;f__Rhizopodaceae;g__Rhizopus;s__unidentified	0	0	0	0.000171518	0	0	0	0	0	1.90575e-05	0	0	0.000111134	0	0	0	0	0	0	1.23482e-05	0	0	0	0	0	0	0	0	0	0	0	0.000371266	0	0.000100356	0	0	6.73745e-05	0	0	0	0	0	0	7.50779e-05	0	0	8.34199e-06	0	0
k__Fungi;p__Ascomycota;c__Dothideomycetes;o__Pleosporales;f__Phaeosphaeriaceae;g__Parastagonospora;__	0	0	0.000166008	0	0	0	0	0	0	1.84453e-05	0	0	0	0	0	0	0	0	0	0	0	0	0	0	0	0	0	0	0	0	0	0	0	0	0	0	0	0	0	0	0	0	0	0	0	0	0	0	0
k__Fungi;p__Mucoromycota;c__Mucoromycetes;o__Mucorales;f__Mucoraceae;g__Mucor;s__Mucor_indicus	0	0	0	0	0	0	0	0.000162199	0	1.80222e-05	0	6.29469e-05	0	0	0	0	0	0	0.000122149	2.05662e-05	0	0	0	0	0	0	0	0.000153445	1.91806e-05	0	0	0	0	0	0	0	0	0	0	0	0	0	0	0	0	0	0	0	0
k__Fungi;p__Ascomycota;c__Saccharomycetes;o__Saccharomycetales;f__Debaryomycetaceae;g__Meyerozyma;s__Meyerozyma_guilliermondii	0.00014778	0	0	0	0	0	0	0	0	1.642e-05	0	0	0	0	0	0	0	0	0	0	0	0	0	0	0	0	0	0	0	0	0	0.000150086	0	0	0	0	2.14409e-05	0.000306526	0	0	0	0.00160261	0	0	0	0	0.000212127	0.0106101	0
k__Fungi;p__Ascomycota;c__Dothideomycetes;o__Pleosporales;f__Pleosporaceae;g__Pleospora;s__unidentified	0.00014778	0	0	0	0	0	0	0	0	1.642e-05	0	0	0	0	0	0	0	0	0	0	0	0	0	0	0	0	0	0	0	0	0	0	0	0	0	0	0	0	0	0	0	0	0	0	0	0	0	0	0
k__Alveolata;p__Ciliophora;c__Oligohymenophorea;__;__;__;__	0.00014778	0	0	0	0	0	0	0	0	1.642e-05	0	0	0	0	0	0	0	0	0	0	0	0	0.00101825	0	0	0	0	0	0.000127281	0.00335665	0	0	0	0	0	0	0.000479522	0	0	0	0	0	0	0	0	0	0	0	0
k__Fungi;p__Basidiomycota;c__Cystobasidiomycetes;o__Cystobasidiales;f__Cystobasidiaceae;g__Cystobasidium;s__unidentified	0	0	0	0	0	0	0	0	0.000144027	1.60029e-05	0	0	0	0	0	0	0.000404022	0	0	4.48914e-05	0	0	0	0	0	0	0	0	0	0	0	0	0	0.000186375	0	0	2.66249e-05	0	0.000783061	0	0	0	0	0.000168925	0.00391294	0	0.000540547	0	0
k__Fungi;p__Basidiomycota;c__Cystobasidiomycetes;o__Cystobasidiales;f__Cystobasidiaceae;g__Cystobasidium;s__Cystobasidium_benthicum	0	0	0.000135824	0	0	0	0	0	0	1.50916e-05	0	0	0	0	0	0	0	0	0	0	0	0	0	0	0	0	0	0	0	0	0	0	0	0	0	0	0	0	0	0	0	0	0	0	0	0	0	0	0
k__Fungi;p__Neocallimastigomycota;c__Neocallimastigomycetes;o__Neocallimastigales;f__Neocallimastigaceae;g__unidentified;s__unidentified	0.00012315	0	0	0	0	0	0	0	0	1.36833e-05	0	0	0	0	0	0	0	0	0	0	0.000423591	0	0	0	0.00455915	0	0	0.0154979	0.00256008	0	0	0.000339669	0.0204228	0	0	0	0.00296607	0	0	0	0	0	0	0	0	0	0	0	0
k__Fungi;p__Basidiomycota;c__Wallemiomycetes;o__Wallemiales;f__Wallemiaceae;g__Wallemia;s__Wallemia_ichthyophaga	0.00012315	0	0	0	0	0	0	0	0	1.36833e-05	0	0	0	0	0	0	0	0	0	0	0	0	0	0	0	0	0	0	0	0	0	0	0	0	0	0	0	0	0	0	0	0	0	0	0	0	0	0	0
k__Fungi;p__Basidiomycota;c__Tremellomycetes;o__Trichosporonales;f__Trichosporonaceae;g__Cutaneotrichosporon;s__Cutaneotrichosporon_curvatus	0.00012315	0	0	0	0	0	0	0	0	1.36833e-05	0	0	0	0	0	0	0	0	0	0	0	0	0	0	0	0	0	0	0	0	0	0	0	0	0	0	0	0	0	0	0	0	0	0	0	0	0	0	0
k__Fungi;p__Basidiomycota;c__Agaricomycetes;o__Agaricales;f__Podaxaceae;g__Podaxis;s__unidentified	0.00012315	0	0	0	0	0	0	0	0	1.36833e-05	0.000475483	0	0	0	0	0	0.000179565	0	0	7.27832e-05	0	0	6.10948e-05	0	0	0	0	0	7.63685e-06	0	0	0	0.000151421	0	0	0	2.16315e-05	0	0	0	0	0	0	0	0	0	0	0	0
k__Fungi;p__Ascomycota;c__Sordariomycetes;o__Diaporthales;f__Valsaceae;g__Cytospora;__	0.00012315	0	0	0	0	0	0	0	0	1.36833e-05	0	0	0	0	0	0	0	0	0	0	0	0	0	0	0	0	0	0	0	0	0	0	0	0	0	0	0	0	0	0	0	0	0	0	0	0	0	0	0
k__Fungi;p__Ascomycota;c__Sordariomycetes;o__Coniochaetales;f__Coniochaetaceae;g__Coniochaeta;s__unidentified	0.00012315	0	0	0	0	0	0	0	0	1.36833e-05	0	0	0	0	0	0	0	0	0	0	0.00169436	0	0	0	0	0	0	0	0.000211795	0	0	1.57985e-05	0	0	0	0	2.25693e-06	0	0	0	0	0	0	0	0	0	0	0	0
k__Fungi;p__Ascomycota;c__Dothideomycetes;o__Pleosporales;f__Pleosporaceae;g__Alternaria;s__Alternaria_cheiranthi	0	0	0	0.000120062	0	0	0	0	0	1.33403e-05	0	0	0	0	0	0	0	0	0.000274834	3.05371e-05	0	0	0	0	0	0	0	0	0	0	0	0	0	0	0	0	0	0	0	0	0	0	0	0	0	0	0	0	0
k__Fungi;p__Basidiomycota;c__Agaricomycetes;o__Polyporales;f__Meruliaceae;g__Phanerochaete;s__Phanerochaete_tuberculata	0	0	0	0.000120062	0	0	0	0	0	1.33403e-05	0	0	0	0	0	0	0	0	0.000122149	1.35721e-05	0	0	0	0	0	0	0	0	0	0	0	6.31941e-05	0	0	0	0	9.02774e-06	0	0	0	0	0	0	0	0	0	0	0	0
k__Fungi;p__Ascomycota;c__Sordariomycetes;o__Xylariales;f__Bartaliniaceae;__;__	0	0	0	0.000120062	0	0	0	0	0	1.33403e-05	0	0	0	0.00016065	0	0.00106212	0.00691327	0	0	0.000904004	0	0	0	0	0	0	0	0	0	0	0	0	0	0.000716825	0	0	0.000102404	0	0	0	0	0	0	0	0	0	0	0	0
k__Fungi;p__Ascomycota;c__Dothideomycetes;o__Pleosporales;f__Pleosporaceae;g__Bipolaris;__	0	0	0	0	0	0	0	0	0.000120022	1.33358e-05	0	0	0	0	0	0	0	0	0.000152686	1.69651e-05	0	0	0	0	0	0	0	0	0	0	0	3.94963e-05	0	0	0	0	5.64233e-06	0	0	0	0	0	0	0	0	0	0	0	0
k__Fungi;p__Ascomycota;c__Dothideomycetes;o__Pleosporales;f__Sporormiaceae;g__Westerdykella;s__Westerdykella_centenaria	0	0	0	0	0	0	0.000104426	0	0	1.16028e-05	0.00368499	0	0	0	0	0	0	0	0	0.000409444	0	0	0	0	0	0	0	7.67224e-05	9.5903e-06	0.000358726	0	0	0	0	0	0	5.12466e-05	0	0	0	0	0	0	0	0	0	0	0	0
k__Fungi;p__Ascomycota;c__Sordariomycetes;o__Hypocreales;f__Stachybotryaceae;g__Alfaria;__	0	0	0	0.000102911	0	0	0	0	0	1.14345e-05	0	0	0	0	0	0	0	0	0	0	0	0	0	0	0	0	0	0	0	0	0	0	0	0	0	0	0	0	0	0	0	0	0	0	0	0	0	0	0
k__Fungi;p__Basidiomycota;c__Wallemiomycetes;o__Wallemiales;f__Wallemiaceae;g__Wallemia;s__Wallemia_hederae	9.85197e-05	0	0	0	0	0	0	0	0	1.09466e-05	0	0	0	0	0	0	0	0	0	0	0	0	0	0	0	0	0	0	0	0	0	0	0	0	0	0	0	0.000111464	0	0	0	0	0	0	0	0	1.23849e-05	0	0
k__Fungi;p__Basidiomycota;c__Tremellomycetes;o__Tremellales;f__Trimorphomycetaceae;g__Saitozyma;s__unidentified	9.85197e-05	0	0	0	0	0	0	0	0	1.09466e-05	0	0	0	0	0	0	0	0	0	0	0	0	0	0	0	0	0	0	0	0	0	0	0	0	0	0	0	0	0	0	0	0	0	0	0	0	0	0	0
k__Fungi;p__Basidiomycota;c__Tremellomycetes;o__Tremellales;f__Bulleribasidiaceae;g__Vishniacozyma;s__Vishniacozyma_heimaeyensis	9.85197e-05	0	0	0	0	0	0	0	0	1.09466e-05	0	0	0	0	0	0	0	0	0	0	0	0	0	0	0	0	0	0	0	0	0	0	0	0	0	0	0	0	0	0	0	0	0	0	0	0	0	0	0
k__Fungi;p__Basidiomycota;c__Microbotryomycetes;o__Sporidiobolales;f__Sporidiobolaceae;g__Rhodotorula;s__Rhodotorula_mucilaginosa	9.85197e-05	0	0	0	0	0	0	0	0	1.09466e-05	0	0	0	0	0	0	0	0	0	0	0	0	0	0	0	0	0	0	0	0	0	0	0	0	0	0	0	0	0	0	0	0	0	0	0	0	0	0	0.00569801
k__Fungi;p__Rozellomycota;c__Rozellomycotina_cls_Incertae_sedis;o__Branch03;f__unidentified;g__unidentified;s__unidentified	0	0	0	0	0	0	0	0	9.60177e-05	1.06686e-05	0	0	0	0	0	0	0	0	0	0	0	0	0	0	0	0	0	0	0	0	0	0	0	0	0	0	0	0	0	0	0	0	0	0	0	0	0	0	0
k__Fungi;p__Neocallimastigomycota;c__Neocallimastigomycetes;o__Neocallimastigales;f__Neocallimastigaceae;g__Oontomyces;s__Oontomyces_anksri	0	8.80027e-05	0	0	0	0	0	0	0	9.77808e-06	0	0	0	0	0	0	0	0	0	0	0.000521342	0	0	0	0.00186034	0	0	0.000179019	0.000320088	0	0	0	0.00210096	0	0	0	0.000300137	0	0	0	0	0	0	0	0	0	0	0	0
k__Fungi;p__Basidiomycota;c__Agaricomycetes;o__Agaricales;f__Bolbitiaceae;g__Agrocybe;s__Agrocybe_pediades	0	7.54309e-05	0	0	0	0	0	0	0	8.38121e-06	0	0	0	0	0	0	0	0	0	0	0	0	0	0	0	0	0	0	0	0	0	0	0	0	0	0	0	0	0.198067	0	0	0	0	0	0	0	0.0220075	0	0
k__Alveolata;p__Ciliophora;c__Spirotrichea;o__Sporadotrichida;f__Oxytrichidae;g__unidentified;s__unidentified	0	7.54309e-05	0	0	0	0	0	0	0	8.38121e-06	0	0	0	0	0	0	0	0	0	0	0	7.10295e-05	0	0	0	0.00111238	0	0.00145773	0.000330142	0.000512466	0	0	0	0	0.00211287	0	0.000375049	0	0	0	0	0	0	0	0	0	0	0	0
k__Fungi;p__Basidiomycota;c__Agaricomycetes;o__Geastrales;f__Sphaerobolaceae;g__Sphaerobolus;s__Sphaerobolus_ingoldii	7.38898e-05	0	0	0	0	0	0	0	0	8.20998e-06	0	0	0	0	0	0	0	0	0	0	0	0	0	0	0	0	0	0	0	0	0	0.00022118	0	0	0	0	3.15971e-05	0	0	0	0	0	0	0	0	0	0	0	0
k__Fungi;p__Ascomycota;c__Sordariomycetes;__;__;__;__	0	0	0	6.86071e-05	0	0	0	0	0	7.62301e-06	0	0	0	0	0	0	0	0	0	0	0	0	4.07299e-05	0.00182352	0	0	0	0	0.000233032	0	0.000198103	0.00158775	0	0	0	0	0.000255122	0	0	0	0	0	0	0	0	0	0	0	0
k__Fungi;p__Ascomycota;c__Orbiliomycetes;o__Orbiliales;f__Orbiliaceae;g__Arthrobotrys;__	0	6.28591e-05	0	0	0	0	0	0	0	6.98434e-06	0	0.00081831	0	0	0	0	0	0	0	9.09233e-05	0	0	0	0	0	0	0	0	0	0	0	0	0	0	0	0	0	0	0	0	0	0	0	0	0	0	0	0	0
k__Fungi;p__Basidiomycota;c__Agaricomycetes;o__Agaricales;f__Psathyrellaceae;g__Coprinellus;s__Coprinellus_radians	0	5.02873e-05	0	0	0	0	0	0	0	5.58747e-06	0	0	0	0	0	0	0	0	0	0	0	0	0	0	0	0	0	0	0	0	0	0	0	0	0	0	0	0	0	0	0	0	0	0	0	0	0	0	0
k__Fungi;p__Ascomycota;c__Saccharomycetes;o__Saccharomycetales;f__Saccharomycetaceae;g__Citeromyces;__	0	5.02873e-05	0	0	0	0	0	0	0	5.58747e-06	0	0	0	0	0	0	0	0	0	0	0	0	0	0	0	0	0	0	0	0	0	0	0	0	0	0	0	0	0	0	0	0	0	0	0	0	0	0	0
k__Fungi;p__Basidiomycota;c__Agaricomycetes;o__Cantharellales;f__Ceratobasidiaceae;g__Waitea;s__Waitea_circinata_var._circinata	0	0	4.52748e-05	0	0	0	0	0	0	5.03054e-06	0	0	0	0	0	0	0	0	0	0	0	0.00400133	0	0	0	0	0	0	0.000500166	0	0	0	0	0	0	0	0	0	0	0	0	0	0	0	0	0	0	0	0
k__Fungi;p__Ascomycota;c__Sordariomycetes;o__Microascales;f__Microascaceae;g__Microascus;s__unidentified	0	0	0	0	0	0	0	0	0	0	0	0	0	0	0	0	0	0	0	0	0	0	0	0	0	0	0	0	0	0	0	0	0	0.000172038	0	0	2.45769e-05	0	0	0	0	0	0	0	0	0	0	0	0
k__Fungi;p__Ascomycota;c__Sordariomycetes;o__Microascales;f__Microascaceae;g__Microascus;__	0	0	0	0	0	0	0	0	0	0	0	0	0	0	0	0.00106212	0.000359131	0	0	0.000157916	0	0	0	0	0	0	0	0	0	0	0	0.00043446	0	0	0	0	6.20657e-05	0	0	0	0	0	0	0	0	0	0	0	0
k__Fungi;p__Ascomycota;c__Sordariomycetes;o__Hypocreales;f__Hypocreales_fam_Incertae_sedis;g__Acremonium;s__Acremonium_persicinum	0	0	0	0	0	0	0	0	0	0	0.000594354	0	0	0.0034884	0	0	0	0	0	0.000453639	0	0	0	0	0	0.000294454	0	0	3.68068e-05	0	0	0.000118489	0	0	0	0	1.6927e-05	0	0	0	0	0	0	0	0	0	0	0	0
k__Fungi;p__Ascomycota;c__Sordariomycetes;o__Hypocreales;f__Hypocreales_fam_Incertae_sedis;g__Acremonium;s__Acremonium_alternatum	0	0	0	0	0	0	0	0	0	0	0	0	0	0	0	0	0	0	0	0	0	0	0	0	0	0	0	0	0	0	0	0	0	0	0	0	0	0	0	0	0	0	0	0	0	0	0	0	0
k__Fungi;p__Ascomycota;c__Eurotiomycetes;o__Eurotiales;f__Aspergillaceae;g__Aspergillus;s__unidentified	0	0	0	0	0	0	0	0	0	0	0	0	0	0	0	0	0	0	0	0	0	0	0	0	0	0	0	0	0	0	0	0	0	0	0	0	0	0	0	0	0	0	0	0	0	0.491779	0.0546421	0	0
k__Fungi;p__Ascomycota;c__Eurotiomycetes;o__Eurotiales;f__Aspergillaceae;g__Aspergillus;s__Aspergillus_terreus	0	0	0	0	0	0	0	0	0	0	0	0	0	0	0	0	0	0	0	0	0	0	8.14598e-05	0	0	0	0.491779	0	0.0614825	0	0	0.000410762	0	0	0	0	5.86803e-05	0	0	0	0	0.00680354	0	0	0	0	0.000755949	0	0
k__Fungi;p__Ascomycota;c__Eurotiomycetes;o__Eurotiales;f__Aspergillaceae;g__Aspergillus;s__Aspergillus_penicillioides	0	0	0	0	0	0	0	0	0	0	0	0	0	0	0	0	0	0	0	0	0	0	0	0	0	0	0	0	0	0	0	0	0	0	0	0	0	0	0	0	0	9.07139e-05	0	0	0	0	1.00793e-05	0	0
k__Fungi;p__Ascomycota;c__Eurotiomycetes;o__Eurotiales;f__Aspergillaceae;g__Aspergillus;s__Aspergillus_collinsii	0	0	0	0	0	0	0	0	0	0	0	0	0	0	0	0	0	0	0	0	0.0102965	0	0	0	0	0	0	0	0.00128706	0	0	0	0	0	0	0	0	0	0	0	0	0	0	0	0	0	0	0	0
k__Fungi;p__Ascomycota;c__Eurotiomycetes;o__Eurotiales;f__Aspergillaceae;g__Aspergillus;s__Aspergillus_caespitosus	0	0	0	0	0	0	0	0	0	0	0	0	0	0	0	0	0	0	0	0	0	0	0	0	0	0	0	0	0	0	0	0	0	0.00170604	0	0	0.000243721	0	0	0	0	0.00136071	0	0	0	0	0.00015119	0	0
k__Fungi;p__Ascomycota;c__Eurotiomycetes;o__Chaetothyriales;f__Herpotrichiellaceae;g__Exophiala;__	0	0	0	0	0	0	0	0	0	0	0	0	0	0	0	0	0	0	0	0	0.0695992	0	0	0	0	0	0	0	0.0086999	0.00023061	0	0	0	0	0	0	3.29442e-05	0	0	0	0	0	0	0	0	0	0	0	0
k__Fungi;p__Ascomycota;c__Dothideomycetes;o__Pleosporales;f__Trematosphaeriaceae;g__Falciformispora;s__Falciformispora_senegalensis	0	0	0	0	0	0	0	0	0	0	0	0	0	0	0	0	0	0	0	0	0	0	0	0	0	0	0	0	0	0	0	0	0	0	0	0	0	0	0	0	0	0	0	0	0	0	0	0	0
k__Fungi;p__Ascomycota;c__Dothideomycetes;o__Pleosporales;f__Pleosporaceae;g__Exserohilum;s__unidentified	0	0	0	0	0	0	0	0	0	0	0	0	0	0	0	0	0	0	0	0	0	0	0	0	0	0	0	0	0	0	0	0.000387064	0	0	0	0	5.52949e-05	0	0	0	0	0	0	0	0	0.0149477	0.00166085	0	0
k__Fungi;p__Ascomycota;c__Dothideomycetes;o__Pleosporales;f__Pleosporaceae;g__Exserohilum;__	0	0	0	0	0	0	0	0	0	0	0	0	0	0	0	0	0.000897827	0	0	9.97586e-05	0	0	0	0	0	0	0	0	0	0	0	0	0	0	0	0	0	0	0	0	0	0	0	0	0	0	0	0	0
k__Fungi;p__Ascomycota;c__Dothideomycetes;o__Pleosporales;f__Pleosporaceae;g__Curvularia;s__Curvularia_verruculosa	0	0	0	0	0	0	0	0	0	0	0	0	0	0	0	0	0	0	0	0	0	0	0	0	7.86061e-05	0	0	0	9.82576e-06	0	0	0	0	0	0	0	0	0	0	0	0	0	0	0	0	0	0	0	0
k__Fungi;p__Ascomycota;c__Dothideomycetes;o__Pleosporales;f__Pleosporaceae;g__Curvularia;s__Curvularia_tuberculata	0	0	0	0	0	0	0	0	0	0	0	0	0	0.0002754	0	0	0	0	0	3.06e-05	0	0	0	0	0	0	0	0	0	0	0	0	0	0	0	0	0	0	0	0	0	0	0	0	0	0	0	0	0
k__Fungi;p__Ascomycota;c__Dothideomycetes;o__Pleosporales;f__Pleosporaceae;g__Bipolaris;s__Bipolaris_maydis	0	0	0	0	0	0	0	0	0	0	0	0	0	0	0	0	0	0	0	0	0	0	0	0	0	0	0	0	0	0	0	0	0	0	0	0	0	0	0	0	0	0	0	0	0	0	0	0	0
k__Fungi;p__Ascomycota;c__Dothideomycetes;o__Pleosporales;f__Pleosporaceae;g__Alternaria;__	0	0	0	0	0	0	0	0	0	0	0	0	0	0	0	0	0	0	0	0	0	0	0	0	0	0	0	0	0	7.68699e-05	0	0	0	0	0	0	1.09814e-05	0	0	0	0	0	0	0	0	0	0	0	0
k__Fungi;p__Rozellomycota;c__unidentified;o__unidentified;f__unidentified;g__unidentified;s__unidentified	0	0	0	0	0	0	0	0	0	0	0.00154532	0	0	0	0	0	0	0	0	0.000171702	0	0	0	0	0	0	0	0	0	0	0	0	0	0	0	0	0	0	0	0	0	0	0	0	0	0	0	0	0
k__Fungi;p__Neocallimastigomycota;c__Neocallimastigomycetes;o__Neocallimastigales;f__Neocallimastigaceae;g__Caecomyces;s__Caecomyces_communis	0	0	0	0	0	0	0	0	0	0	0	0	0	0	0	0	0	0	0	0	0.00169436	0	0	0	0.0993056	0	0	0.11424	0.026905	0	0	0.000236978	0.127856	0	0	0	0.018299	0	0	0	0	0	0	0	0	0	0	0	0
k__Fungi;p__Neocallimastigomycota;c__Neocallimastigomycetes;o__Neocallimastigales;f__Neocallimastigaceae;g__Anaeromyces;s__unidentified	0	0	0	0	0	0	0	0	0	0	0	0	0	0	0	0	0	0	0	0	0	0	0	0	0	0	0	0	0	0	0	0	0	0	0	0	0	0	0	0	0	0	0	0	0	0	0	0	0
k__Fungi;p__Neocallimastigomycota;c__Neocallimastigomycetes;o__Neocallimastigales;f__Neocallimastigaceae;g__Anaeromyces;s__Anaeromyces_mucronatus	0	0	0	0	0	0	0	0	0	0	0	0	0	0	0	0	0	0	0	0	0	0	0	0	0	0	0	0.00874636	0.00109329	0	0	0	0	0	0	0	0	0	0	0	0	0	0	0	0	0	0	0	0
k__Fungi;p__Neocallimastigomycota;c__Neocallimastigomycetes;o__Neocallimastigales;f__Neocallimastigaceae;g__Anaeromyces;__	0	0	0	0	0	0	0	0	0	0	0	0	0	0	0	0	0	0	0	0	0	0	0	0	0.00039303	0	0	0	4.91288e-05	0	0	0	0.000340696	0	0	0	4.86709e-05	0	0	0	0	0	0	0	0	0	0	0	0
k__Fungi;p__Mucoromycota;c__Mucoromycetes;o__Mucorales;f__Rhizopodaceae;g__Rhizopus;s__Rhizopus_schipperae	0	0	0	0	0	0	0	0	0	0	0	0	0	0	0	0	0	0	0	0	0	0	0	0	0	0	0	0	0	0	0	0	0	0	0	0	0	0	0	0	0	0	0	0	0	0	0	0	0
k__Fungi;p__Mucoromycota;c__Mucoromycetes;o__Mucorales;f__Pilobolaceae;g__Pilobolus;s__Pilobolus_crystallinus	0	0	0	0	0	0	0	0	0	0	0	0	0	0	0	0	0	0	0	0	0	0	0.000437846	0	0	0	0	0	5.47308e-05	0	0	0	0	0	0	0	0	0	0	0	0	0	0	0	0	0	0	0	0
k__Fungi;p__Mucoromycota;c__Mucoromycetes;o__Mucorales;f__Mucoraceae;g__Mucor;s__Mucor_circinelloides	0	0	0	0	0	0	0	0	0	0	0	0.000138483	0	0	0	0	0.000269348	0	0	4.53146e-05	0	0	0	0	0	0	0	0	0	0	0	0	0	0	0	0	0	0	0	0	0	0	0	0	0	0	0	0	0
k__Fungi;p__Mucoromycota;c__Mucoromycetes;o__Mucorales;f__Lichtheimiaceae;g__Lichtheimia;s__Lichtheimia_ramosa	0	0	0	0	0	0	0	0	0	0	0	8.81257e-05	0	0	0	0	0	0	0	9.79174e-06	0	0	0	0	0	0	0	0	0	0	0	0	0	0	0	0	0	0	0	0	0	0	0	0	0	0	0	0	0
k__Fungi;p__Mucoromycota;c__Mucoromycetes;o__Mucorales;f__Cunninghamellaceae;g__Cunninghamella;s__unidentified	0	0	0	0	0	0	0	0	0	0	0	0.000113304	0	0	0	0	0	0	0	1.25894e-05	0	0	0	0	0	0	0	0	0	0	0	0	0	0	0	0	0	0	0	0	0	0	0	0	0	0	0	0	0
k__Fungi;p__Mucoromycota;c__Mucoromycetes;o__Mucorales;f__Choanephoraceae;g__Blakeslea;s__Blakeslea_trispora	0	0	0	0	0	0	0	0	0	0	0	0	0	0	0	0	0	0	0.000335909	3.73232e-05	0	0	0	0	0	0	0	0	0	0	0	0	0	0	0	0	0	0	0	0	0	0	0	0	0	0	0	0	0
k__Fungi;p__Mortierellomycota;c__unidentified;o__unidentified;f__unidentified;g__unidentified;s__unidentified	0	0	0	0	0	0	0	0	0	0	0	0.000453218	0	0	0	0	0	0	0	5.03575e-05	0	0	0	0	0	0	0	0	0	0	0	0	0	0	0	0	0	0	0	0	0	0	0	0	0	0	0	0	0
k__Fungi;p__Mortierellomycota;c__Mortierellomycetes;o__Mortierellales;f__Mortierellaceae;g__Mortierella;s__unidentified	0	0	0	0	0	0	0	0	0	0	0	0.000881257	0	0	0	0	0	0	0	9.79174e-05	0	0	0.000224014	0	0	0	0	0	2.80018e-05	0	0	0	0	0	0	0	0	0	0	0	0	0	0	0	0	0	0	0	0
k__Fungi;p__Mortierellomycota;c__Mortierellomycetes;o__Mortierellales;f__Mortierellaceae;g__Mortierella;s__Mortierella_oligospora	0	0	0	0	0	0	0	0	0	0	0	0	0	0	0	0	0	0	0	0	0	0.000118382	0	0	0	0	0	0	1.47978e-05	0	0	0	0	0.000172038	0	0	2.45769e-05	0	0	0	0	0	0	0	0	0	0	0	0
k__Fungi;p__Mortierellomycota;c__Mortierellomycetes;o__Mortierellales;f__Mortierellaceae;g__Mortierella;__	0	0	0	0	0	0	0	0	0	0	0	0	0	0	0	0	0	0	0	0	0	0	0	0	0	0	0	0	0	0	0	0.000331769	0	0	0	0	4.73956e-05	0	0	0	0	0	0	0	0	0	0	0	0
k__Fungi;p__Glomeromycota;c__Paraglomeromycetes;o__unidentified;f__unidentified;g__unidentified;s__unidentified	0	0	0	0	0	0	0	0	0	0	0	0	0	0	0	0	0	0	0	0	0	0	0	0	0	0	0	0	0	0	0	4.73956e-05	0	0	0	0	6.7708e-06	0	0	0	0	0	0	0	0	0	0	0	0
k__Fungi;p__Glomeromycota;c__Glomeromycetes;o__Glomerales;f__Glomeraceae;g__unidentified;s__unidentified	0	0	0	0	0	0	0	0	0	0	0	0	0	0	0	0	0	0	0.000183223	2.03581e-05	0	0	0	0	0	0	0	0	0	0	0	5.52949e-05	0	0	0	0	7.89927e-06	0	0	0	0	0	0	0	0	0	0	0	0
k__Fungi;p__Glomeromycota;c__Glomeromycetes;o__Glomerales;f__Glomeraceae;__;__	0	0	0	0	0	0	0	0	0	0	0	0	0	0	0	0	0	0	0	0	0	0	0	0	0	0	0	0	0	0	0	2.36978e-05	0	0	0	0	3.3854e-06	0	0	0	0	0	0	0	0	0	0	0	0
k__Fungi;p__Calcarisporiellomycota;c__Calcarisporiellomycetes;o__Calcarisporiellales;f__Calcarisporiellaceae;g__Calcarisporiella;s__Calcarisporiella_thermophila	0	0	0	0	0	0	0	0	0	0	0	0	0	0	0	0	0	0	0	0	0	0	0	0	0	0	0	0	0	0	0	3.94963e-05	0	0	0	0	5.64233e-06	0	0	0	0	0	0	0	0	0	0	0	0
k__Fungi;p__Blastocladiomycota;c__Blastocladiomycetes;o__Blastocladiales;f__Blastocladiaceae;g__Allomyces;s__Allomyces_arbusculus	0	0	0	0	0	0	0	0	0	0	0	0	0	0	0	0	0	0	0	0	0	0	0	0	0	0	0	0	0	0	0	0	0	0	0	0	0	0	0	0	0	0	0	0	0	0	0	0	0
k__Fungi;p__Basidiomycota;c__Wallemiomycetes;o__Wallemiales;f__Wallemiaceae;g__Wallemia;s__Wallemia_muriae	0	0	0	0	0	0	0	0	0	0	0	0	0	0	0	0	0	0	0	0	0	0	0	0	0	0	0	0	0	0	0	0	0	0	0	0	0	0	0	0	0	0.00758973	0	0	0	0	0.000843303	0	0
k__Fungi;p__Basidiomycota;c__Ustilaginomycetes;o__Ustilaginales;f__Ustilaginaceae;g__Ustilago;s__Ustilago_xerochloae	0	0	0	0	0	0	0	0	0	0	0	0	0	0	0	0	0	0	0	0	0	0	0	0	0	0	0	0	0	0	0	6.31941e-05	0	0	0	0	9.02774e-06	0	0	0	0	0	0	0	0	0	0	0	0
k__Fungi;p__Basidiomycota;c__Ustilaginomycetes;o__Ustilaginales;f__Ustilaginaceae;g__Ustilago;s__Ustilago_sporoboli-indici	0	0	0	0	0	0	0	0	0	0	0	0	0	0	0	0	0	0	0	0	0	0	4.07299e-05	0	0	0	0	0	5.09123e-06	0	0	0	0	0	0	0	0	0	0	0	0	0	0	0	0	0	0	0	0
k__Fungi;p__Basidiomycota;c__Ustilaginomycetes;o__Ustilaginales;f__Ustilaginaceae;g__Ustilago;s__Ustilago_maydis	0	0	0	0	0	0	0	0	0	0	0	0	0	0	0	0	0	0	0	0	0	0	0	0	0	0	0	0	0	0	0	0	0	0	0	0	0	0	0	0	0	0	0	0	0	0	0	0	0
k__Fungi;p__Basidiomycota;c__Ustilaginomycetes;o__Ustilaginales;f__Ustilaginaceae;g__Moesziomyces;__	0	0	0	0	0	0	0	0	0	0	0	0	0	0	0	0	0	0	0	0	0	0	0	0	0	0.000327172	0	0	4.08965e-05	0	0	0	0	0	0	0	0	0	0	0	0	0	0	0	0	0	0	0	0
k__Fungi;p__Basidiomycota;c__Ustilaginomycetes;o__Ustilaginales;f__Ustilaginaceae;g__Anthracocystis;s__Anthracocystis_flocculosa	0	0	0	0	0	0	0	0	0	0	0	0	0	0	0	0	0	0	0	0	0	0	0	0	0	0	0	0	0	0	0	0	0	0	0	0	0	0	0	0	0	0	0	0	0	0	0	0	0
k__Fungi;p__Basidiomycota;c__Ustilaginomycetes;o__Ustilaginales;__;__;__	0	0	0	0	0	0	0	0	0	0	0	0	0	0	0	0	0	0	0	0	0	0	7.12773e-05	0	0	0	0	0	8.90966e-06	0	0	0	0	0	0	0	0	0	0	0	0	0	0	0	0	0	0	0	0
k__Fungi;p__Basidiomycota;c__Tremellomycetes;o__unidentified;f__unidentified;g__unidentified;s__unidentified	0	0	0	0	0	0	0	0	0	0	0	0	0	0	0	0	0	0	0	0	0	0	0	0	0	0	0	0	0	0	0	0	0	0	0	0	0	0.000222928	0	0	0	0	0	0	0	0	2.47698e-05	0	0
k__Fungi;p__Basidiomycota;c__Tremellomycetes;o__Tremellales;f__Trimorphomycetaceae;g__Saitozyma;s__Saitozyma_paraflava	0	0	0	0	0	0	0	0	0	0	0	0	0	0	0	0	0	0	0	0	0	0	0	0	0	0	0	0	0	0	0	0	0	0	0	0	0	0.000195062	0	0	0	0	0	0	0	0	2.16736e-05	0	0
k__Fungi;p__Basidiomycota;c__Tremellomycetes;o__Tremellales;f__Tremellaceae;g__Cryptococcus;s__Cryptococcus_cuniculi	0	0	0	0	0	0	0	0	0	0	0	0	0	0	0	0	0.000179565	0	0	1.99517e-05	0	0	0	0	0	0	0	0	0	0	0	0	0	0	0	0	0	0	0	0	0	0	0	0	0	0	0	0	0
k__Fungi;p__Basidiomycota;c__Tremellomycetes;o__Tremellales;f__Rhynchogastremataceae;g__Papiliotrema;s__Papiliotrema_pseudoalba	0	0	0	0	0	0	0	0	0	0	0	0	0	0	0	0	0	0	0	0	0	0	0	0	0	0	0	0	0	0	0	0.000118489	0	0	0	0	1.6927e-05	0	0	0	0	0	0	0	0	0.00597907	0.000664341	0	0
k__Fungi;p__Basidiomycota;c__Tremellomycetes;o__Tremellales;f__Cryptococcaceae;g__Kwoniella;s__Kwoniella_mangrovensis	0	0	0	0	0	0	0	0	0	0	0	0	0	0	0	0.000146499	0	0	0	1.62776e-05	0	0	0	0	0	0	0	0	0	0	0	0	0	0	0	0	0	0	0	0	0	0	0	0	0	0	0	0	0
k__Fungi;p__Basidiomycota;c__Tremellomycetes;o__Tremellales;f__Cryptococcaceae;g__Kwoniella;s__Kwoniella_heveanensis	0	0	0	0	0	0	0	0	0	0	0	0	0	0	0	0	0	0	0	0	0	0	0	0	0	0	0	0	0	0	0	0	0	0	0	0	0	0.000167196	0	0	0	0	0	0	0	0	1.85773e-05	0	0
k__Fungi;p__Basidiomycota;c__Tremellomycetes;o__Tremellales;f__Cryptococcaceae;g__Kwoniella;__	0	0	0	0	0	0	0	0	0	0	0	0	0	0	0	0	0	0	0	0	0	0	0	0	0	0	0	0	0	0	0	0	0	0	0	0	0	0.000222928	0	0	0	0	0	0	0	0	2.47698e-05	0	0
k__Fungi;p__Basidiomycota;c__Tremellomycetes;o__Tremellales;f__Bulleribasidiaceae;g__Vishniacozyma;s__Vishniacozyma_dimennae	0	0	0	0	0	0	0	0	0	0	0	0	0	0	0	0	0	0	0	0	0	0	0	0	0	0	0	0	0	0	0	0	0	0	0	0	0	0	0	0	0	0	0	0	0.00232331	0	0.000258145	0	0
k__Fungi;p__Basidiomycota;c__Tremellomycetes;o__Tremellales;f__Bulleribasidiaceae;g__Vishniacozyma;__	0	0	0	0	0	0	0	0	0	0	0	0	0	0	0	0	0	0	0	0	0	0	0	0	0	0	0	0	0	0	0	0	0	0	0	0	0	0	0	0	0	0	0	0	0	0	0	0	0
k__Fungi;p__Basidiomycota;c__Tremellomycetes;o__Tremellales;f__Bulleribasidiaceae;g__Hannaella;s__Hannaella_sinensis	0	0	0	0	0	0	0	0	0	0	0	0	0	0	0	0	0	0	0	0	0	0	0	0	0	0	0	0	0	0	0	0	0	0	0	0	0	0	0	0	0	0	0	0	0	0	0	0	0
k__Fungi;p__Basidiomycota;c__Tremellomycetes;o__Tremellales;f__Bulleribasidiaceae;g__Hannaella;s__Hannaella_siamensis	0	0	0	0	0	0	0	0	0	0	0	0	0	0	0	0.000183123	0	0	0	2.0347e-05	0	0	0	0	0	0	0	0	0	0	0	0	0	0	0	0	0	0	0	0	0	0	0	0	0	0	0	0	0
k__Fungi;p__Basidiomycota;c__Tremellomycetes;o__Tremellales;__;__;__	0	0	0	0	0	0	0	0	0	0	0	0	0	0	0	0	0.000134674	0	0	1.49638e-05	0	0	0	0	0	0.000261737	0	0	3.27172e-05	0	0	0	0	0	0	0	0	0	0	0	0	0	0	0	0	0	0	0	0
k__Fungi;p__Basidiomycota;c__Tremellomycetes;o__Filobasidiales;f__Filobasidiaceae;g__Filobasidium;s__Filobasidium_wieringae	0	0	0	0	0	0	0	0	0	0	0	0	0	0	0	0	0	0	0	0	0	0	0	0	0	0	0	0	0	0	0	0	0	0	0	0	0	0	0	0	0	0	0	0	0	0	0	0	0
k__Fungi;p__Basidiomycota;c__Microbotryomycetes;o__Sporidiobolales;f__Sporidiobolaceae;g__unidentified;s__unidentified	0	0	0	0	0	0	0	0	0	0	0	0	0	0	0	0	0	0	0	0	0	0	0	0	0	0	0	0	0	0	0	0	0	0	0	0	0	0	0	0	0	0	0	0	0	0	0	0	0
k__Fungi;p__Basidiomycota;c__Microbotryomycetes;o__Sporidiobolales;f__Sporidiobolaceae;g__Sporobolomyces;s__Sporobolomyces_ruberrimus	0	0	0	0	0	0	0	0	0	0	0	0	0	0	0	0	0.000224457	0	0	2.49396e-05	0	0	0	0	0	0	0	0	0	0	0	0	0	0	0	0	0	0	0	0	0	0	0	0	0	0	0	0	0
k__Fungi;p__Basidiomycota;c__Microbotryomycetes;o__Sporidiobolales;f__Sporidiobolaceae;g__Sporobolomyces;s__Sporobolomyces_roseus	0	0	0	0	0	0	0	0	0	0	0	0	0	0	0	0	0	0	0	0	0	0	0	0	0	0	0	0	0	0	0	0	0	0	0	0	0	0	0	0	0	0	0	0	0	0	0	0	0
k__Fungi;p__Basidiomycota;c__Microbotryomycetes;o__Sporidiobolales;f__Sporidiobolaceae;g__Sporobolomyces;__	0	0	0	0	0	0	0	0	0	0	0.000713224	0	0	0	0	0	0	0	0	7.92472e-05	0	0	0	0	0	0	0	0	0	0	0	0	0	0	0	0	0	0.00284233	0	0	0	0	0	0	0	0	0.000315815	0	0
k__Fungi;p__Basidiomycota;c__Microbotryomycetes;o__Sporidiobolales;f__Sporidiobolaceae;g__Rhodosporidiobolus;__	0	0	0	0	0	0	0	0	0	0	0	0	0	0	0	0	0	0	0	0	0	0	0	0	0	0	0	0	0	0	0	0	0	0	0	0	0	0.000473722	0	0	0	0	0	0	0	0	5.26358e-05	0	0
k__Fungi;p__Basidiomycota;c__Malasseziomycetes;o__Malasseziales;f__unidentified;g__unidentified;s__unidentified	0	0	0	0	0	0	0	0	0	0	0	0	0	0	0	0	0	0	0	0	0	0	0	0	0	0	0	0	0	0	0	0	0	0	0	0	0	0	0	0	0	0	0	0	0	0.0104634	0.0011626	0	0
k__Fungi;p__Basidiomycota;c__Malasseziomycetes;o__Malasseziales;f__Malasseziaceae;g__Malassezia;s__Malassezia_arunalokei	0	0	0	0	0	0	0	0	0	0	0	0	0	0	0	0	0	0	0	0	0	0	0	0	0	0	0	0	0	0	0	0	0	0	0	0	0	0	0	0	0	0	0	0	0	0	0	0	0
k__Fungi;p__Basidiomycota;c__Malasseziomycetes;o__Malasseziales;f__Malasseziaceae;g__Malassezia;__	0	0	0	0	0	0	0	0	0	0	0	0	0	0	0	0	0	0	0	0	0	0	0	0	0	0	0	0	0	0	0	0	0	0	0	0	0	0	0	0	0	0	0	0	0	0	0	0	0
k__Fungi;p__Basidiomycota;c__Cystobasidiomycetes;o__Cystobasidiomycetes_ord_Incertae_sedis;f__Buckleyzymaceae;g__Buckleyzyma;s__Buckleyzyma_phyllomatis	0	0	0	0	0	0	0	0	0	0	0	0	0	0	0	0	0	0	0	0	0	0	0	0	0	0	0	0	0	0	0	0	0	0	0	0	0	0	0	0	0	0	0	0	0	0	0	0	0
k__Fungi;p__Basidiomycota;c__Cystobasidiomycetes;o__Cystobasidiomycetes_ord_Incertae_sedis;f__Buckleyzymaceae;g__Buckleyzyma;s__Buckleyzyma_armeniaca	0	0	0	0	0	0	0	0	0	0	0	0	0	0	0	0	0	0	0	0	0	0	0	0	0	0	0	0	0	0	0	0	0	0	0	0	0	0	0	0	0	0	0	0	0	0	0	0	0
k__Fungi;p__Basidiomycota;c__Cystobasidiomycetes;o__Cystobasidiomycetes_ord_Incertae_sedis;f__Buckleyzymaceae;g__Buckleyzyma;__	0	0	0	0	0	0	0	0	0	0	0	0	0	0	0	0	0.000718262	0	0	7.98069e-05	0	0	0	0	0	0	0	0	0	0	0	0	0	0	0	0	0	0	0	0	0	0	0	0	0	0	0	0	0
k__Fungi;p__Basidiomycota;c__Agaricomycetes;o__Sebacinales;f__unidentified;g__unidentified;s__unidentified	0	0	0	0	0	0	0	0	0	0	0	8.81257e-05	0	0	0	0	0	0	0	9.79174e-06	0	0	0	0	0	0	0	0	0	0	0	0	0	0	0	0	0	0	0	0	0	0	0	0	0	0	0	0	0
k__Fungi;p__Basidiomycota;c__Agaricomycetes;o__Russulales;f__Peniophoraceae;g__unidentified;s__unidentified	0	0	0	0	0	0	0	0	0	0	0	0	0	0	0	0	0	0	0	0	0	0	0	0	0	0	0	0	0	0	0	0	0	0	0	0	0	0	0	0	0	0	0	0	0	0	0	0	0
k__Fungi;p__Basidiomycota;c__Agaricomycetes;o__Russulales;f__Peniophoraceae;g__Peniophora;s__Peniophora_cinerea	0	0	0	0	0	0	0	0	0	0	0	0	0	0	0	0	0	0	0	0	0	0	0	0	0	0	0	0	0	0	0	0	0	0	0	0	0	0	0	0	0	0	0	0	0	0	0	0.00309461	0
k__Fungi;p__Basidiomycota;c__Agaricomycetes;o__Polyporales;f__Meruliaceae;g__Porostereum;s__unidentified	0	0	0	0	0	0	0	0	0	0	0	0	0	0.0001377	0	0	0	0	0	1.53e-05	0	0	0	0	0	0	0	0	0	0	0	0	0	0	0	0	0	0	0	0	0	0	0	0	0	0	0	0	0
k__Fungi;p__Basidiomycota;c__Agaricomycetes;o__Polyporales;f__Meruliaceae;g__Hydnophlebia;s__unidentified	0	0	0	0	0	0	0	0	0	0	0	0	0	0	0	0	0	0	0	0	0	0	0	0	0	0	0	0	0	0	0	0	0	0	0	0	0	0	0	0	0	0	0	0	0	0	0	0	0
k__Fungi;p__Basidiomycota;c__Agaricomycetes;o__Polyporales;f__Meruliaceae;g__Ceriporia;s__Ceriporia_alachuana	0	0	0	0	0	0	0	0	0	0	0	0	0	0	0	0	0	0	0	0	0	0	0	0	0	0	0	0	0	0	0	0	0	0	0	0	0	0	0	0	0	0	0	0	0	0	0	0	0
k__Fungi;p__Basidiomycota;c__Agaricomycetes;o__Phallales;f__Phallaceae;g__Itajahya;s__Itajahya_rosea	0	0	0	0	0	0	0	0	0	0	0	0	0	0	0	0	0	0	0	0	0	0	0.000101825	0	0	0	0	0	1.27281e-05	0	0	0	0	0	0	0	0	0	0	0	0	0	0	0	0	0	0	0	0
k__Fungi;p__Basidiomycota;c__Agaricomycetes;o__Hymenochaetales;f__Schizoporaceae;g__Xylodon;s__Xylodon_erastii	0	0	0	0	0	0	0	0	0	0	0	0	0	0	0	0	0	0	0	0	0	0	0	0	0	0	0	0	0	0	0	0	0	0	0	0	0	0	0	0	0	0	0	0	0	0	0	0	0
k__Fungi;p__Basidiomycota;c__Agaricomycetes;o__Corticiales;f__Corticiaceae;g__Corticium;s__unidentified	0	0	0	0	0	0	0	0	0	0	0	0	0	0	0	0	0	0	0	0	0	0	0	0	0	0	0	0	0	0	0	0	0	0	0	0	0	0	0	0	0	0	0	0	0	0	0	0	0
k__Fungi;p__Basidiomycota;c__Agaricomycetes;o__Cantharellales;f__Tulasnellaceae;g__unidentified;s__unidentified	0	0	0	0	0	0	0	0	0	0	0	0	0	0	0	0	0	0	0	0	0	0.000106544	0	0	0	0	0	0	1.3318e-05	0	0	0	0	0	0	0	0	0	0	0	0	0	0	0	0	0	0	0	0
k__Fungi;p__Basidiomycota;c__Agaricomycetes;o__Cantharellales;f__Cantharellales_fam_Incertae_sedis;g__unidentified;s__unidentified	0	0	0	0	0	0	0	0	0	0	0	0	0	0	0	0	0	0	0	0	0	0	0	0	0	0	0	0	0	0	0	0	0	0	0	0	0	0	0	0	0	0	0	0	0	0	0	0	0
k__Fungi;p__Basidiomycota;c__Agaricomycetes;o__Cantharellales;f__Cantharellales_fam_Incertae_sedis;g__Sistotrema;s__Sistotrema_adnatum	0	0	0	0	0	0	0	0	0	0	0	0	0	0	0	0	0	0	0	0	0	0	0	0	0	0	0	0	0	0	0	0	0	0	0	0	0	0	0	0	0	0	0	0	0	0	0	0	0
k__Fungi;p__Basidiomycota;c__Agaricomycetes;o__Auriculariales;f__unidentified;g__unidentified;s__unidentified	0	0	0	0	0	0	0	0	0	0	0	0	0	0	0	0	0	0	0	0	0	0	0	0	0	0	0	0	0	0	0	0	0	0	0	0	0	0	0	0	0	0	0	0	0	0	0	0	0
k__Fungi;p__Basidiomycota;c__Agaricomycetes;o__Auriculariales;f__Hyaloriaceae;g__Myxarium;s__Myxarium_hyalinum	0	0	0	0	0	0	0	0	0	0	0	0	0	0	0	0	0	0	0	0	0	0	0	0	0	0	0	0	0	0	0	0	0	0	0	0	0	0	0	0	0	0	0	0	0	0	0	0	0
k__Fungi;p__Basidiomycota;c__Agaricomycetes;o__Agaricales;f__unidentified;g__unidentified;s__unidentified	0	0	0	0	0	0	0	0	0	0	0	0	0	0	0	0	0	0	0	0	0	0	0	0	0	0	0	0	0	0	0	0	0	0	0	0	0	0	0	0	0	0	0	0	0	0	0	0	0
k__Fungi;p__Basidiomycota;c__Agaricomycetes;o__Agaricales;f__Tricholomataceae;g__Tricholoma;__	0	0	0	0	0	0	0	0	0	0	0	0	0	0	0	0	0	0	0	0	0	0	0	0	0	0	0	0	0	0	0	0	0	0	0	0	0	0	0	0.00394011	0	0	0	0	0	0	0.00043779	0	0
k__Fungi;p__Basidiomycota;c__Agaricomycetes;o__Agaricales;f__Tricholomataceae;__;__	0	0	0	0	0	0	0	0	0	0	0	0	0	0	0	0	0	0	0	0	0	0	0	0	0	0	0	0	0	0	0	0	0	0	0	0	0	0	0	0	0	0	0	0	0	0	0	0	0
k__Fungi;p__Basidiomycota;c__Agaricomycetes;o__Agaricales;f__Psathyrellaceae;g__Psathyrella;__	0	0	0	0	0	0	0	0	0	0	0	0	0	0	0	0	0	0	0	0	0	9.47059e-05	0	0	0	0	0	0	1.18382e-05	0	0	0	0	0	0	0	0	0	0	0	0	0	0	0	0	0	0	0	0
k__Fungi;p__Basidiomycota;c__Agaricomycetes;o__Agaricales;f__Psathyrellaceae;g__Parasola;s__Parasola_auricoma	0	0	0	0	0	0	0	0	0	0	0	0	0	0	0	0	0	0	0	0	0	4.7353e-05	0	0	0	0	0	0	5.91912e-06	0	0	0	0	0	0	0	0	0	0	0	0	0	0	0	0	0	0	0	0
k__Fungi;p__Basidiomycota;c__Agaricomycetes;o__Agaricales;f__Psathyrellaceae;g__Coprinellus;s__Coprinellus_marculentus	0	0	0	0	0	0	0	0	0	0	0	0	0	0	0	0	0	0	0	0	0	0	0	0	0	0	0	0	0	0	0	0	0	0	0	0	0	0	0	0	0	0	0	0	0	0	0	0	0
k__Fungi;p__Basidiomycota;c__Agaricomycetes;o__Agaricales;f__Psathyrellaceae;__;__	0	0	0	0	0	0	0	0	0	0	0	0	0	0	0	0	0	0	0	0	0	0	0	0.00283659	0	0	0	0	0.000354574	0	0	0	0	0	0	0	0	0	0	0	0	0	0	0	0	0	0	0	0
k__Fungi;p__Basidiomycota;c__Agaricomycetes;o__Agaricales;f__Pluteaceae;g__Volvariella;s__Volvariella_murinella	0	0	0	0	0	0	0	0	0	0	0	0.000264377	0	0	0	0	0	0	0	2.93752e-05	0	0	0	0	0	0	0	0	0	0	0	0	0	0	0	0	0	0	0	0	0	0	0	0	0	0	0	0	0
k__Fungi;p__Basidiomycota;c__Agaricomycetes;o__Agaricales;f__Pleurotaceae;g__Pleurotus;s__Pleurotus_ostreatus	0	0	0	0	0	0	0	0	0	0	0	0	0	0	0	0	0	0	0	0	0	0	0	0	0	0	0	0	0	0	0	0	0	0	0	0	0	0	0	0	0	0	0	0	0	0	0	0	0
k__Fungi;p__Basidiomycota;c__Agaricomycetes;o__Agaricales;f__Pleurotaceae;g__Hohenbuehelia;s__Hohenbuehelia_portegna	0	0	0	0	0	0	0	0	0	0	0	0	0.000333401	0	0	0	0	0	0	3.70446e-05	0	0	0	0	0	0	0	0	0	0	0	8.6892e-05	0	0	0	0	1.24131e-05	0	0	0	0	0	0	0	0	0	0	0	0
k__Fungi;p__Basidiomycota;c__Agaricomycetes;o__Agaricales;f__Physalacriaceae;g__Cryptomarasmius;s__Cryptomarasmius_corbariensis	0	0	0	0	0	0	0	0	0	0	0	0	0	0	0	0	0	0	0	0	0	0	0	0	0	0	0	0	0	7.68699e-05	0	0	0	0	0	0	1.09814e-05	0	0	0	0	0	0	0	0	0	0	0	0
k__Fungi;p__Basidiomycota;c__Agaricomycetes;o__Agaricales;f__Omphalotaceae;g__Omphalotus;s__Omphalotus_olearius	0	0	0	0	0	0	0	0	0	0	0	0	0	0	0	0	0	0	0	0	0	0	0	0	0	0	0	0	0	0	0	0	0	0	0	0	0	0	0	0	0	0	0	0	0	0	0	0	0
k__Fungi;p__Basidiomycota;c__Agaricomycetes;o__Agaricales;f__Lycoperdaceae;g__Calvatia;s__unidentified	0	0	0	0	0	0	0	0	0	0	0	0	0	0	0	0	0	0	0	0	0	0	2.03649e-05	0	0	0	0	0	2.54562e-06	0	0	0	0	0	0	0	0	0	0	0	0	0	0	0	0	0	0	0	0
k__Fungi;p__Basidiomycota;c__Agaricomycetes;o__Agaricales;f__Inocybaceae;g__Inocybe;s__Inocybe_vulpinella	0	0	0	0	0	0	0	0	0	0	0	0	0	0	0	0	0	0	0	0	0	0	0	0	0	0	0	0	0	0	0	0	0	0	0	0	0	0	0	0	0	0	0	0	0	0	0	0	0
k__Fungi;p__Basidiomycota;c__Agaricomycetes;o__Agaricales;f__Bolbitiaceae;g__Conocybe;__	0	0	0	0	0	0	0	0	0	0	0	0	0	0	0	0	0	0	0	0	0	0.00027228	0	0	0	0	0	0	3.40349e-05	0	0	0	0	0	0	0	0	0	0	0	0	0	0	0	0	0	0	0	0
k__Fungi;p__Basidiomycota;c__Agaricomycetes;o__Agaricales;f__Agaricaceae;g__Tulostoma;s__Tulostoma_beccarianum	0	0	0	0	0	0	0	0	0	0	0	0	0	0	0	0	0	0	0	0	0	0	8.14598e-05	0	0	0	0	0	1.01825e-05	0	0	0	0	0	0	0	0	0	0	0	0	0	0	0	0	0	0	0	0
k__Fungi;p__Basidiomycota;c__Agaricomycetes;o__Agaricales;f__Agaricaceae;g__Coprinus;s__Coprinus_vosoustii	0	0	0	0	0	0	0	0	0	0	0	0	0	0	0	0	0	0	0	0	0	0	0	0	0	0	0	0	0	0	0	0	0	0	0	0	0	0	0	0	0	0	0	0.00133263	0	0	0.00014807	0	0
k__Fungi;p__Basidiomycota;c__Agaricomycetes;o__Agaricales;f__Agaricaceae;g__Coprinus;s__Coprinus_annuloporus	0	0	0	0	0	0	0	0	0	0	0	0	0	0	0.00134831	0.0178362	0.0112677	0	0	0.00338358	0	0	0	0	0	0.00372976	0	0	0.00046622	0	0	0	0	0	0.0265753	0	0.00379647	0	0	0	0	0	0	0	0	0	0	0	0
k__Fungi;p__Basidiomycota;c__Agaricomycetes;o__Agaricales;f__Agaricaceae;g__Agaricus;s__unidentified	0	0	0	0	0	0	0	0	0	0	0	0	0	0	0	0	0	0	0	0	0	0	0	0	0	0	0	0	0	0	0	2.36978e-05	0	0	0	0	3.3854e-06	0	0	0	0	0	0	0	0	0	0	0	0
k__Fungi;p__Ascomycota;c__Xylonomycetes;o__Symbiotaphrinales;f__Symbiotaphrinaceae;g__Symbiotaphrina;s__Symbiotaphrina_buchneri	0	0	0	0	0	0	0	0	0	0	0	0	0	0	0	0	0	0	0	0	0	0	0	0	0	0	0	0	0	0	0	0	0	0	0	0	0	0	0	0	0	0	0.0615058	0	0	0	0.00683398	0	0
k__Fungi;p__Ascomycota;c__unidentified;o__unidentified;f__unidentified;g__unidentified;s__unidentified	0	0	0	0	0	0	0	0	0	0	0	0	0	0	0	0	0	0	0	0	0.000130336	0	0.00266781	0	0	0	0	0	0.000349768	0	0	0.000142187	0	0	0	0	2.03124e-05	0	0.000438514	0	0	0	0	0	0.0035461	0	0.000442735	0	0
k__Fungi;p__Ascomycota;c__Sordariomycetes;o__Xylariales;f__Xylariaceae;g__Xylaria;s__Xylaria_acuminatilongissima	0	0	0	0	0	0	0	0	0	0	0	0	0	0	0	0	0	0	0	0	0	0	0	0	0	0	0	0	0	0	0	0	0	0	0	0	0	0	0	0	0	0	0	0	0	0	0	0	0
k__Fungi;p__Ascomycota;c__Sordariomycetes;o__Xylariales;f__Xylariaceae;g__Xylaria;s__unidentified	0	0	0	0	0	0	0	0	0	0	0	0	0	0	0	0	0	0	0	0	0	0	0	0	0	0	0	0.000102297	1.27871e-05	0	0	0	0	0	0	0	0	0	0	0	0	0	0	0	0	0	0	0	0
k__Fungi;p__Ascomycota;c__Sordariomycetes;o__Xylariales;f__Xylariaceae;g__Hypocopra;s__Hypocopra_rostrata	0	0	0	0	0	0	0	0	0	0	0	0	0	0	0	0	0	0	0	0	0	0	0.000285109	0	0	0	0	0	3.56386e-05	0	0	0	0	0	0	0	0	0	0	0	0	0	0	0	0	0	0	0	0
k__Fungi;p__Ascomycota;c__Sordariomycetes;o__Xylariales;f__Xylariaceae;g__Biscogniauxia;s__unidentified	0	0	0	0	0	0	0	0	0	0	0	0	0	0	0	0	0	0	0	0	0	0	0	0	0	0	0	0	0	0	0	0	0	0	0	0	0	0	0	0	0	0	0	0	0	0	0	0	0
k__Fungi;p__Ascomycota;c__Sordariomycetes;o__Xylariales;f__Xylariaceae;g__Ascotricha;s__Ascotricha_guamensis	0	0	0	0	0	0	0	0	0	0	0	3.77682e-05	0	0	0	0	0	0	0	4.19646e-06	0	0	0	0	0	0	0	0	0	0	0	0.000608244	0	0	0	0	8.6892e-05	0	0	0	0	0	0	0	0	0	0	0	0
k__Fungi;p__Ascomycota;c__Sordariomycetes;o__Xylariales;f__Microdochiaceae;g__Microdochium;__	0	0	0	0	0	0	0	0	0	0	0	0.000138483	0	0	0	0	0	0	0	1.5387e-05	0	0	0	0	0	0	0	0	0	0	0	0	0	0	0	0	0	0	0	0	0	0	0	0	0	0	0	0	0
k__Fungi;p__Ascomycota;c__Sordariomycetes;o__Xylariales;f__Microdochiaceae;g__Idriella;s__unidentified	0	0	0	0	0	0	0	0	0	0	0	0	0	0	0.000524345	0	0	0	0	5.82605e-05	0	0	0	0	0	0	0	0	0	0	0	0	0	0	0	0	0	0	0	0	0	0	0	0	0	0	0	0	0
k__Fungi;p__Ascomycota;c__Sordariomycetes;o__Xylariales;f__Microdochiaceae;g__Gyrothrix;s__Gyrothrix_verticiclada	0	0	0	0	0	0	0	0	0	0	0	0	0	0	0	0.000659244	0.000359131	0	0	0.000113153	0	0	0	0	0	0	0	0	0	0	0	0	0	0	0	0	0	0	0	0	0	0	0	0	0	0	0	0	0
k__Fungi;p__Ascomycota;c__Sordariomycetes;o__Xylariales;f__Diatrypaceae;g__Diatrype;s__Diatrype_stigma	0	0	0	0	0	0	0	0	0	0	0	0	0	0	0	0	0	0	0	0	0	0	0	0	0	0	0	0	0	0	0	0	0	0	0	0	0	0	0	0	0	0	0.0127253	0	0	0	0.00141393	0	0
k__Fungi;p__Ascomycota;c__Sordariomycetes;o__Trichosphaeriales;f__Trichosphaeriaceae;g__Nigrospora;s__Nigrospora_oryzae	0	0	0	0	0	0	0	0	0	0	0	0	0	0	0	0.000329622	0	0	0	3.66247e-05	0	0	0	0	0	0	0	0	0	0	0	0	0	0	0	0	0	0	0	0	0	0	0	0	0	0	0	0	0
k__Fungi;p__Ascomycota;c__Sordariomycetes;o__Trichosphaeriales;f__Trichosphaeriaceae;g__Nigrospora;__	0	0	0	0	0	0	0	0	0	0	0	0	0	0	0	0	0	0.000190181	0	2.11312e-05	0	0	0	0	0	0	0	0	0	0	0	0	0	0	0	0	0	0	0	0	0	0	0	0	0	0	0	0	0
k__Fungi;p__Ascomycota;c__Sordariomycetes;o__Sordariales;f__Sordariaceae;g__Neurospora;s__Neurospora_crassa	0	0	0	0	0	0	0	0	0	0	0	0	0	0	0	0	0	0	0	0	0	0	0	0	0	0	0	0	0	0	0	0	0	0	0	0	0	0	0	0	0	0	0	0	0	0	0	0	0
k__Fungi;p__Ascomycota;c__Sordariomycetes;o__Sordariales;f__Sordariaceae;g__Neurospora;__	0	0	0	0	0	0	0	0	0	0	0	0	0	0	0	0	0	0	0	0	0	0	0	0	0	0	0	0	0	0	0	2.36978e-05	0	0	0	0	3.3854e-06	0	0	0	0	0	0	0	0	0.0313901	0.00348779	0	0
k__Fungi;p__Ascomycota;c__Sordariomycetes;o__Sordariales;f__Lasiosphaeriaceae;g__Podospora;__	0	0	0	0	0	0	0	0	0	0	0	0	0	0	0	0	0	0	0	0	0	0.00215456	0	0	0	0	0	0	0.00026932	0	0.000118862	0	0	0	0	0	1.69803e-05	0	0	0	0	0	0	0	0	0	0	0	0
k__Fungi;p__Ascomycota;c__Sordariomycetes;o__Sordariales;f__Lasiosphaeriaceae;g__Cladorrhinum;s__unidentified	0	0	0	0	0	0	0	0	0	0	0	0	0	0	0	0	0	0	0	0	0	0	0	0	0	0	0	0	0	0	0	0	0	0	0	0	0	0	0	0	0	0	0	0	0	0	0	0	0
k__Fungi;p__Ascomycota;c__Sordariomycetes;o__Sordariales;f__Chaetomiaceae;g__Subramaniula;__	0	0	0	0	0	0	0	0	0	0	0	0	0	0	0	0	0	0	0	0	0	0	0	0	0	0	0	0	0	0	0	0.000142187	0	0	0	0	2.03124e-05	0	0	0	0	0	0	0	0	0	0	0	0
k__Fungi;p__Ascomycota;c__Sordariomycetes;o__Sordariales;f__Chaetomiaceae;g__Mycothermus;s__Mycothermus_thermophilus	0	0	0	0	0	0	0	0	0	0	0	0	0	0	0	0.00432171	0.00237924	0	0	0.00074455	0	0	0.000498941	0	0	0.00795027	0	0	0.00105615	0	0	0	0	0	0	0	0	0	0	0	0	0	0	0	0	0	0	0	0
k__Fungi;p__Ascomycota;c__Sordariomycetes;o__Sordariales;f__Chaetomiaceae;g__Myceliophthora;s__unidentified	0	0	0	0	0	0	0	0	0	0	0	0	0	0	0	0.000842367	0.00116718	0	0	0.000223283	0	0	0	0	0	0	0	0	0	0.00015374	0	0	0	0	0	0	2.19628e-05	0	0	0	0	0	0	0	0	0	0	0	0
k__Fungi;p__Ascomycota;c__Sordariomycetes;o__Sordariales;f__Chaetomiaceae;g__Amesia;s__Amesia_nigricolor	0	0	0	0	0	0	0	0	0	0	0	0	0	0	0	0	0	0	0	0	0	0	0	0	0	0	0	0	0	0	0	0	0	0	0.00403794	0	0.000576848	0	0	0	0	0	0	0	0	0	0	0	0
k__Fungi;p__Ascomycota;c__Sordariomycetes;o__Sordariales;f__Chaetomiaceae;g__Acrophialophora;s__unidentified	0	0	0	0	0	0	0	0	0	0	0	0.000138483	0	0	0	0	0	0	0	1.5387e-05	0	0	0	0	0	0	0	0	0	0	0	0.000829423	0	0	0	0	0.000118489	0	0	0	0	0	0	0	0	0	0	0	0
k__Fungi;p__Ascomycota;c__Sordariomycetes;o__Myrmecridiales;f__Myrmecridiaceae;g__Myrmecridium;s__Myrmecridium_schulzeri	0	0	0	0	0	0	0	0	0	0	0	0.000100715	0	0	0	0	0.000448914	0	0	6.10699e-05	0	0	0	0	0	0	0	0	0	0	0	0	0	0.000702489	0	0	0.000100356	0	0	0	0	0	0	0	0	0	0	0	0
k__Fungi;p__Ascomycota;c__Sordariomycetes;o__Microascales;f__Microascaceae;g__Kernia;s__Kernia_nitida	0	0	0	0	0	0	0	0	0	0	0	0.000163662	0	0	0	0	0	0	0	1.81847e-05	0	0	7.12773e-05	0.00114814	0	0	0	0	0.000152428	0	0	0.000134288	0	0	0	0	1.91839e-05	0	0	0	0	0	0	0	0	0	0	0	0
k__Fungi;p__Ascomycota;c__Sordariomycetes;o__Hypocreales;f__unidentified;g__unidentified;s__unidentified	0	0	0	0	0	0	0	0	0	0	0	0.00040286	0	0	0	0	0	0	0	4.47623e-05	0	0.000165735	0	0	0	0	0	0	2.07169e-05	0	0	0.000608244	0	0	0	0	8.6892e-05	0	0	0	0	0	0	0.000206464	0	0	2.29405e-05	0	0
k__Fungi;p__Ascomycota;c__Sordariomycetes;o__Hypocreales;f__Stachybotryaceae;g__Stachybotrys;s__unidentified	0	0	0	0	0	0	0	0	0	0	0	0	0	6.885e-05	0	0	0	0	0	7.65e-06	0	0	0	0	0	0	0	0	0	0	0	0	0	0	0	0	0	0	0	0	0	0	0	0	0	0	0	0	0
k__Fungi;p__Ascomycota;c__Sordariomycetes;o__Hypocreales;f__Stachybotryaceae;g__Achroiostachys;__	0	0	0	0	0	0	0	0	0	0	0	0	0	0	0	0	0	0	0	0	0	0	0	0	0	0	0	0	0	0	0	0.000165885	0	0	0	0	2.36978e-05	0	0	0	0	0	0	0	0	0	0	0	0
k__Fungi;p__Ascomycota;c__Sordariomycetes;o__Hypocreales;f__Hypocreales_fam_Incertae_sedis;g__Leucosphaerina;s__unidentified	0	0	0	0	0	0	0	0	0	0	0	0	0	0	0	0	0	0	0	0	0	0	0	0	0	0	0	0	0	0	0	6.31941e-05	0	0	0	0	9.02774e-06	0	0	0	0	0	0	0	0	0	0	0	0
k__Fungi;p__Ascomycota;c__Sordariomycetes;o__Diaporthales;f__Schizoparmaceae;g__unidentified;s__unidentified	0	0	0	0	0	0	0	0	0	0	0	0	0	0	0	0	0.000134674	0	0	1.49638e-05	0	0	0	0	0	0	0	0	0	0	0	0	0	0	0	0	0	0	0	0	0	0	0	0	0	0	0	0	0
k__Fungi;p__Ascomycota;c__Sordariomycetes;o__Coniochaetales;f__Coniochaetaceae;g__Coniochaeta;s__Coniochaeta_cateniformis	0	0	0	0	0	0	0	0	0	0	0	0	0	0	0	0	0	0	0	0	0.0038449	0	0	0	0	0	0	0	0.000480613	0	0	0	0	0	0	0	0	0	0	0	0	0	0	0	0	0	0	0	0
k__Fungi;p__Ascomycota;c__Sordariomycetes;o__Coniochaetales;f__Coniochaetaceae;g__Coniochaeta;__	0	0	0	0	0	0	0	0	0	0	0	0	0	0	0	0	0	0	0	0	0	0	0	0	0	0	0	0	0	0	0	0	0	0	0	0	0	0	0	0	0.00609491	0	0	0	0	0	0.000677212	0	0
k__Fungi;p__Ascomycota;c__Sordariomycetes;o__Coniochaetales;f__Coniochaetaceae;__;__	0	0	0	0	0	0	0	0	0	0	0	0	0	0	0	0	0	0	0	0	0.00658195	0	0	0	0	0	0	0	0.000822744	0	0	0	0	0	0	0	0	0	0	0	0	0	0	0	0	0	0	0	0
k__Fungi;p__Ascomycota;c__Sordariomycetes;o__Branch06;f__unidentified;g__unidentified;s__unidentified	0	0	0	0	0	0	0	0	0	0	0	0	0	0	0	0	0	0	0	0	0	0	0	0	0	0	0	0	0	0	3.96207e-05	0.00011059	0	0	0	0	2.14586e-05	0	0	0	0	0	0	0	0	0	0	0	0
k__Fungi;p__Ascomycota;c__Saccharomycetes;o__Saccharomycetales;f__Trichomonascaceae;g__Zygoascus;s__Zygoascus_meyerae	0	0	0	0	0	0	0	0	0	0	0	0	0	0	0	0	0	0	0	0	0	0	0	0	0	0	0	0	0	0	0	0	0	0.000143365	0	0	2.04807e-05	0	0	0	0	0	0	0	0	0	0	0	0
k__Fungi;p__Ascomycota;c__Saccharomycetes;o__Saccharomycetales;f__Saccharomycodaceae;g__Hanseniaspora;s__unidentified	0	0	0	0	0	0	0	0	0	0	0	0	0	0	0	0	0	0	0	0	0	0	0	0	0	0	0	0	0	0	0	0	0	0	0	0	0	0	0	0	0	0	0	0	0	0	0	0	0
k__Fungi;p__Ascomycota;c__Saccharomycetes;o__Saccharomycetales;f__Saccharomycodaceae;g__Hanseniaspora;__	0	0	0	0	0	0	0	0	0	0	0	0	0	0	0	0	0	0	0	0	0	0	0	0	0	0	0	0	0	0	0	0	0	0	0	0	0	0	0	0	0	0	0	0	0	0	0	0	0
k__Fungi;p__Ascomycota;c__Saccharomycetes;o__Saccharomycetales;f__Saccharomycetales_fam_Incertae_sedis;g__Candida;s__Candida_orthopsilosis	0	0	0	0	0	0	0	0	0	0	0	0	0	0	0	0	0	0	0	0	0	0	0	0	0	0	0	0	0	0	0	0	0	0	0	0	0	0	0	0	0	0	0	0	0	0	0	0	0
k__Fungi;p__Ascomycota;c__Saccharomycetes;o__Saccharomycetales;f__Saccharomycetales_fam_Incertae_sedis;g__Candida;s__Candida_glabrata	0	0	0	0	0	0	0	0	0	0	0.0020208	0	0	0	0	0	0	0	0	0.000224534	0	0	7.12773e-05	0	0	0	0	0	8.90966e-06	0	0	0	0	0	0	0	0	0	0	0	0	0	0	0	0	0	0	0	0
k__Fungi;p__Ascomycota;c__Saccharomycetes;o__Saccharomycetales;f__Saccharomycetales_fam_Incertae_sedis;g__Candida;s__Candida_albicans	0	0	0	0	0	0	0	0	0	0	0	0	0	0	0	0	0	0	0	0	0	0	0	0	0	0	0	0	0	0	0	0	0.000132493	0	0	0	1.89276e-05	0	0	0	0	0	0	0	0	0	0	0	0
k__Fungi;p__Ascomycota;c__Saccharomycetes;o__Saccharomycetales;f__Saccharomycetaceae;g__Saccharomyces;__	0	0	0	0	0	0	0	0	0	0	0	0	0	0	0	0	0	0	0	0	0	0	0	0	0	0	0	0	0	0	0	0	0	0	0	0	0	0	0	0.000945626	0	0	0	0	0	0	0.00010507	0	0
k__Fungi;p__Ascomycota;c__Saccharomycetes;o__Saccharomycetales;f__Saccharomycetaceae;g__Kluyveromyces;s__Kluyveromyces_marxianus	0	0	0	0	0	0	0	0	0	0	0	0	0	0	0	0	0	0	0	0	0	0	0	0	0	0	0	0	0	0	0	0	0	0	0	0	0	0	0	0	0	0	0	0	0	0	0	0	0
k__Fungi;p__Ascomycota;c__Saccharomycetes;o__Saccharomycetales;f__Debaryomycetaceae;g__Millerozyma;s__Millerozyma_farinosa	0	0	0	0	0	0	0	0	0	0	0	0	0	0	0	0	0	0	0	0	0	0	0	0	0	0	0	0	0	0	0	0	0	0.000100356	0	0	1.43365e-05	0	0	0	0	0	0	0	0	0	0	0	0
k__Fungi;p__Ascomycota;c__Saccharomycetes;o__Saccharomycetales;f__Debaryomycetaceae;g__Debaryomyces;s__Debaryomyces_prosopidis	0	0	0	0	0	0	0	0	0	0	0	0	0	0	0	0	0	0	0	0	0	0	0	0	0	0	0	0	0	0	0	0	0	0	0	0	0	0	0	0	0	0	0	0	0	0	0	0.00486295	0
k__Fungi;p__Ascomycota;c__Pezizomycetes;o__Pezizales;f__Pyronemataceae;g__Desertella;s__unidentified	0	0	0	0	0	0	0	0	0	0	0	0	0	0	0	0	0	0	0	0	0	0	0	0	0	0	0	0	0	0	0	0	0	0	0	0	0	0	0	0	0	0	0	0	0	0	0	0	0
k__Fungi;p__Ascomycota;c__Pezizomycetes;o__Pezizales;f__Pezizaceae;g__Iodophanus;__	0	0	0	0	0	0	0	0	0	0	0	0	0	0	0	0	0	0	0	0	0	0	0.000203649	0	0	0	0	0	2.54562e-05	0	0	0	0	0	0	0	0	0	0	0	0	0	0	0	0	0	0	0	0
k__Fungi;p__Ascomycota;c__Orbiliomycetes;o__Orbiliales;f__Orbiliaceae;g__unidentified;s__unidentified	0	0	0	0	0	0	0	0	0	0	0	0	0	0	0	0	0	0	0	0	0	0	0	0	0	0	0	0	0	0	0	5.52949e-05	0	0	0	0	7.89927e-06	0	0	0	0	0	0	0	0	0	0	0	0
k__Fungi;p__Ascomycota;c__Orbiliomycetes;o__Orbiliales;f__Orbiliaceae;g__Orbilia;s__unidentified	0	0	0	0	0	0	0	0	0	0	0	0	0	0	0	0	0	0	0	0	0	0	0	0	0	0	0	0	0	0	0	3.15971e-05	0	0	0	0	4.51387e-06	0	0	0	0	0	0	0	0	0	0	0	0
k__Fungi;p__Ascomycota;c__Orbiliomycetes;o__Orbiliales;f__Orbiliaceae;g__Dactylella;s__Dactylella_xinjiangensis	0	0	0	0	0	0	0	0	0	0	0	0.000163662	0	0	0	0	0	0	0	1.81847e-05	0	0.00060375	0.000101825	0	0	0	0	0	8.81969e-05	0	0	0	0	0	0	9.20556e-05	1.31508e-05	0	0	0	0	0	0	0	0	0	0	0	0
k__Fungi;p__Ascomycota;c__Orbiliomycetes;o__Orbiliales;f__Orbiliaceae;__;__	0	0	0	0	0	0	0	0	0	0	0.00106984	0	0	0	0	0	0	0	0	0.000118871	0.000553926	8.28677e-05	0	0	0	0	0	0	7.95993e-05	0	5.28276e-05	0	0	0.000114692	0.00281717	0	0.000426384	0	0	0	0	0	0	0	0	0	0	0	0
k__Fungi;p__Ascomycota;c__Leotiomycetes;o__Helotiales;f__Sclerotiniaceae;g__Botrytis;s__Botrytis_caroliniana	0	0	0	0	0	0	0	0	0	0	0	0	0	0	0	0	0	0	0	0	0	0	3.05474e-05	0	0	0	0	0	3.81843e-06	0	0	0	0	0	0	0	0	0	0	0	0	0	0	0	0	0	0	0	0
k__Fungi;p__Ascomycota;c__Leotiomycetes;o__Helotiales;f__Helotiales_fam_Incertae_sedis;g__Xylogone;s__unidentified	0	0	0	0	0	0	0	0	0	0	0	6.29469e-05	0	0	0	0	0	0	0	6.9941e-06	0	0	0	0	0	0	0	0	0	0	0	0	0	0	0	0	0	0	0	0	0	0	0	0	0	0	0	0	0
k__Fungi;p__Ascomycota;c__Leotiomycetes;o__Helotiales;f__Helotiaceae;g__Helicodendron;s__Helicodendron_luteoalbum	0	0	0	0	0	0	0	0	0	0	0	0	0	0	0	0	0	0	0	0	0	0	0	0	0	0	0	0	0	0	0	0	0	0	0	0	0	0	0	0	0	0	0	0	0	0	0	0	0
k__Fungi;p__Ascomycota;c__Leotiomycetes;o__Helotiales;f__Chaetomellaceae;g__Chaetomella;s__Chaetomella_raphigera	0	0	0	0	0	0	0	0	0	0	0	0	0	0	0	0	0	0	0	0	0	0	0	0	0	0	0	0	0	0	0	0	0	7.16825e-05	0	0	1.02404e-05	0	0	0	0	0	0	0	0	0	0	0	0
k__Fungi;p__Ascomycota;c__Lecanoromycetes;o__Acarosporales;f__Acarosporaceae;g__Acarospora;s__Acarospora_fuscata	0	0	0	0	0	0	0	0	0	0	0	0	0	0	0	0	0	0	0	0	0	0	0	0	0	0	0	0	0	0	0	0	0	0	0	0	0	0	0	0	0	0	0	0	0	0	0	0	0
k__Fungi;p__Ascomycota;c__Lecanoromycetes;__;__;__;__	0	0	0	0	0	0	0	0	0	0	0	0	0	0	0	0	0	0	0	0	0	0	0	0	0	0	0	0	0	0	0	0	0	0	0	0	0	0	0	0	0	0	0	0	0	0	0	0	0
k__Fungi;p__Ascomycota;c__Eurotiomycetes;o__Onygenales;f__Onygenales_fam_Incertae_sedis;g__Spiromastix;s__Spiromastix_princeps	0	0	0	0	0	0	0	0	0	0	0	0	0	0	0	0	0	0	0	0	0	0	0	0	0	0	0	0	0	0	0	0.000126388	0	0	0	0	1.80555e-05	0	0	0	0	0	0	0.000206464	0	0	2.29405e-05	0	0
k__Fungi;p__Ascomycota;c__Eurotiomycetes;o__Onygenales;f__Onygenales_fam_Incertae_sedis;g__Chrysosporium;s__unidentified	0	0	0	0	0	0	0	0	0	0	0	0	0	0	0	0	0	0	0	0	0	0	0	0	0	0	0	0	0	0	0	0	0	2.8673e-05	0	0	4.09614e-06	0	0	0	0	0	0	0	0	0	0	0	0
k__Fungi;p__Ascomycota;c__Eurotiomycetes;o__Onygenales;f__Onygenales_fam_Incertae_sedis;g__Chrysosporium;s__Chrysosporium_queenslandicum	0	0	0	0	0	0	0	0	0	0	0	0	0	0.00016065	0	0	0	0	0	1.785e-05	0	0	0	0	0	0.000196303	0	0	2.45379e-05	0	0	0	0	0	0	0	0	0	0	0	0	0	0	0	0	0	0	0	0
k__Fungi;p__Ascomycota;c__Eurotiomycetes;o__Onygenales;f__Gymnoascaceae;g__unidentified;s__unidentified	0	0	0	0	0	0	0	0	0	0	0	0	0	0.0051867	0	0	0	0	0	0.0005763	0	0	0	0	0	0	0	0	0	0	0	0	0	0	0	0	0	0	0	0	0	0	0	0	0	0	0	0	0
k__Fungi;p__Ascomycota;c__Eurotiomycetes;o__Onygenales;f__Gymnoascaceae;g__Gymnoascus;__	0	0	0	0	0	0	0	0	0	0	0	0	0	0.00089505	0	0	0	0	0	9.945e-05	0	0	0	0	0	0	0	0	0	0	0	0	0	0	0	0	0	0	0	0	0	0	0	0	0	0	0	0	0
k__Fungi;p__Ascomycota;c__Eurotiomycetes;o__Onygenales;__;__;__	0	0	0	0	0	0	0	0	0	0	0.000416048	0	0	0.0002295	0.000149813	0	0	0	0	8.83734e-05	0	0	0	0	0	0	0	0	0	0	0	9.47912e-05	0	0	0	0	1.35416e-05	0	0	0	0	0	0	0	0	0	0	0	0
k__Fungi;p__Ascomycota;c__Eurotiomycetes;o__Eurotiales;f__Trichocomaceae;g__Thermomyces;__	0	0	0	0	0	0	0	0	0	0	0	0	0	0	0	0	0.000134674	0	0	1.49638e-05	0	0	0.000224014	0	0	0.000785212	0	0	0.000126153	0	0	0	0	0	0.000281717	0	4.02452e-05	0	0	0	0	0	0	0	0	0	0	0	0
k__Fungi;p__Ascomycota;c__Eurotiomycetes;o__Eurotiales;f__Trichocomaceae;g__Talaromyces;s__unidentified	0	0	0	0	0	0	0	0	0	0	0	0	0	0	0	0	0	0	0	0	0	0	4.07299e-05	0	0	0	0	0	5.09123e-06	0	0	0.000197482	0	0	0	0	2.82117e-05	0	0	0	0	0	0	0	0	0	0	0	0
k__Fungi;p__Ascomycota;c__Eurotiomycetes;o__Eurotiales;f__Trichocomaceae;g__Talaromyces;s__Talaromyces_piceae	0	0	0	0	0	0	0	0	0	0	0	0	0	0	0	0	0	0	0	0	0	0	4.07299e-05	0	0	0	0	0	5.09123e-06	0	0	0	0	0	0	0	0	0	0	0	0	0	0	0	0	0	0	0	0
k__Fungi;p__Ascomycota;c__Eurotiomycetes;o__Eurotiales;f__Aspergillaceae;g__Penicillium;__	0	0	0	0	0	0	0	0	0	0	0	0	0	0	0	0	0	0	0	0	0	0	0	0	0	0	0	0	0	0	0	0	0	0	0	0	0	0	0	0	0	0	0	0	0	0	0	0	0
k__Fungi;p__Ascomycota;c__Eurotiomycetes;o__Eurotiales;f__Aspergillaceae;__;__	0	0	0	0	0	0	0	0	0	0	0	0	0	0	0	0	0	0	0	0	0	0	0	0	0	0	0	0	0	0	0	3.94963e-05	0	0	0	0	5.64233e-06	0	0	0	0	0	0	0	0	0	0	0	0
k__Fungi;p__Ascomycota;c__Eurotiomycetes;o__Eurotiales;__;__;__	0	0	0	0	0	0	0	0	0	0	0	0	0	0	0.000149813	0	0	0	0	1.66459e-05	0	0	4.07299e-05	0	0	0	0	0	5.09123e-06	0	0	0	0	7.16825e-05	0	0	1.02404e-05	0	0	0	0	0	0	0	0	0	0	0	0
k__Fungi;p__Ascomycota;c__Eurotiomycetes;o__Chaetothyriales;f__Trichomeriaceae;g__Knufia;s__unidentified	0	0	0	0	0	0	0	0	0	0	0	0	0	0	0	0	0	0	0	0	0	0	0	0	0	0	0	0	0	0	0	0	0	0	0	0	0	0	0.000172273	0	0	0	0	0	0	0	1.91415e-05	0	0
k__Fungi;p__Ascomycota;c__Eurotiomycetes;o__Chaetothyriales;f__Herpotrichiellaceae;g__Rhinocladiella;s__unidentified	0	0	0	0	0	0	0	0	0	0	0.000534918	0	0	0	0	0	0	0	0	5.94354e-05	0	0	0	0	0	0	0	0	0	0	0	0	0	0	0	0	0	0	0	0	0	0	0	0	0	0	0	0	0
k__Fungi;p__Ascomycota;c__Eurotiomycetes;o__Chaetothyriales;__;__;__	0	0	0	0	0	0	0	0	0	0	0	6.29469e-05	0	0	0	0	0	0	0	6.9941e-06	0	0	0	0	0	0	0	0	0	0	0	0	0	0	0	0	0	0	0	0	0	0	0	0	0	0	0	0	0
k__Fungi;p__Ascomycota;c__Dothideomycetes;o__Venturiales;f__Sympoventuriaceae;g__unidentified;s__unidentified	0	0	0	0	0	0	0	0	0	0	0	0	0	0	0	0	0	0	0	0	0	0	0	0	0	0	0	0	0	0	0	0	0	0	0	0	0	0	9.39673e-05	0	0	0	0	0	0	0	1.04408e-05	0	0
k__Fungi;p__Ascomycota;c__Dothideomycetes;o__Tubeufiales;f__Bezerromycetaceae;g__unidentified;s__unidentified	0	0	0	0	0	0	0	0	0	0	0	0	0	0	0	0.00996191	0	0	0	0.00110688	0	0	0	0	0	0	0	0	0	0	0	0	0	0	0	0	0	0	0	0	0	0	0	0	0	0	0	0	0
k__Fungi;p__Ascomycota;c__Dothideomycetes;o__Pleosporales;f__Torulaceae;g__Torula;s__unidentified	0	0	0	0	0	0	0	0	0	0	0	0	0	0	0	0	0	0	0	0	0	0	0	0	0	0	0	0	0	0	0	1.57985e-05	0	0.000114692	0	0	1.86415e-05	0	0	0	0	0	0	0	0	0	0	0	0
k__Fungi;p__Ascomycota;c__Dothideomycetes;o__Pleosporales;f__Sporormiaceae;g__Preussia;s__Preussia_longisporopsis	0	0	0	0	0	0	0	0	0	0	0	0	0	0	0	0	0	0	0	0	0	0	0	0	0	0	0	0	0	0	0	0	0	0.00716825	0	0	0.00102404	0	0	0	0	0	0	0	0	0	0	0	0
k__Fungi;p__Ascomycota;c__Dothideomycetes;o__Pleosporales;f__Sporormiaceae;g__Preussia;s__Preussia_isomera	0	0	0	0	0	0	0	0	0	0	0	0	0	0	0	0	0	0	0	0	0	0.000544559	0	0	0	0	0	0.000255741	0.000100038	0	0	0	0	0	0	0	0	0	0	0	0	0	0	0	0	0	0	0	0
k__Fungi;p__Ascomycota;c__Dothideomycetes;o__Pleosporales;f__Pleosporales_fam_Incertae_sedis;g__Thyrostroma;__	0	0	0	0	0	0	0	0	0	0	0	0	0	0	0	0	0	0	0	0	0	0	0	0	0	0	0	0	0	0	0	0	0	0	0	0	0	0	0	0	0	0	0	0	0	0	0	0	0
k__Fungi;p__Ascomycota;c__Dothideomycetes;o__Pleosporales;f__Pleosporales_fam_Incertae_sedis;__;__	0	0	0	0	0	0	0	0	0	0	0	0	0	0	0	0.00827718	0	0	0	0.000919686	0	0	0	0	0	0	0	0	0	0	0	0	0	0	0	0	0	0	0	0	0	0	0	0	0	0	0	0	0
k__Fungi;p__Ascomycota;c__Dothideomycetes;o__Pleosporales;f__Pleosporaceae;g__unidentified;s__unidentified	0	0	0	0	0	0	0	0	0	0	0	0	0	0	0	0	0.000269348	0	0	2.99276e-05	0	0	7.12773e-05	0	0	0	0	0	8.90966e-06	0	0	0	0	0	0	0	0	0	0	0	0	0	0	0	0	0	0	0	0
k__Fungi;p__Ascomycota;c__Dothideomycetes;o__Pleosporales;f__Pleosporaceae;__;__	0	0	0	0	0	0	0	0	0	0	0	0	0	0	0	0	0.000404022	0	9.16114e-05	5.50704e-05	0	0	0.000193467	0	0	0	0	0	2.41834e-05	0	0	0.000402863	0	0	0.00103296	0	0.000205118	0	0	0	0	0	0	0	0	0	0	0	0
k__Fungi;p__Ascomycota;c__Dothideomycetes;o__Pleosporales;f__Phaeosphaeriaceae;g__Phaeosphaeria;s__Phaeosphaeria_caricis	0	0	0	0	0	0	0	0	0	0	0	0	0	0	0	0	0	0	0	0	0	0	0	0	0	0	0	0	0	0	0	0	0	0	0	0	0	0	0	0	0	0	0	0	0	0	0	0	0
k__Fungi;p__Ascomycota;c__Dothideomycetes;o__Pleosporales;f__Phaeosphaeriaceae;g__Phaeosphaeria;__	0	0	0	0	0	0	0	0	0	0	0	0.000163662	0	0	0	0	0	0	0	1.81847e-05	0	0	0	0	0	0	0	0	0	0	0	0	0	0	0	0	0	0	0	0	0	0	0	0	0	0	0	0	0
k__Fungi;p__Ascomycota;c__Dothideomycetes;o__Pleosporales;f__Montagnulaceae;g__unidentified;s__unidentified	0	0	0	0	0	0	0	0	0	0	0	0	0	0	0	0	0	0	0	0	0	0	0	0	0	0	0	0	0	0	0	0	0	5.7346e-05	0	0	8.19229e-06	0	0	0	0	0	0	0	0	0	0	0	0
k__Fungi;p__Ascomycota;c__Dothideomycetes;o__Pleosporales;f__Lentitheciaceae;g__Poaceascoma;s__unidentified	0	0	0	0	0	0	0	0	0	0	0	0	0	0	0	0	0	0	0	0	0	0	2.03649e-05	0	0	0.000163586	0	0	2.29938e-05	0	9.24483e-05	0	0	0	0	0	1.32069e-05	0	0	0	0	0	0	0	0	0	0	0	0
k__Fungi;p__Ascomycota;c__Dothideomycetes;o__Pleosporales;f__Lentitheciaceae;g__Poaceascoma;__	0	0	0	0	0	0	0	0	0	0	0	0	0	0	0	0	0	0	0	0	0	0	0	0.000303921	0	0.000621626	0	0	0.000115693	0	0	0.000695136	0	0	0	0	9.93051e-05	0	0	0	0	0	0	0	0	0	0	0	0
k__Fungi;p__Ascomycota;c__Dothideomycetes;o__Pleosporales;f__Didymosphaeriaceae;g__Pseudopithomyces;s__Pseudopithomyces_chartarum	0	0	0	0	0	0	0	0	0	0	0	0	0	0	0	0	0	0	0	0	0	0	0	0	0	0	0	0	0	0	0	0	0	0	0	0	0	0	0	0	0	0	0	0	0	0	0	0	0
k__Fungi;p__Ascomycota;c__Dothideomycetes;o__Pleosporales;f__Didymosphaeriaceae;g__Aporospora;s__unidentified	0	0	0	0	0	0	0	0	0	0	0	0	0	0	0	0	0	0	0	0	0	0	0	0	0	0	0	0	0	0	0	0.00043446	0	0.000100356	0	0	7.64022e-05	0	0	0	0	0	0	0	0	0	0	0	0
k__Fungi;p__Ascomycota;c__Dothideomycetes;o__Pleosporales;f__Didymosphaeriaceae;__;__	0	0	0	0	0	0	0	0	0	0	0	0	0	0	0	0	0	0	0	0	0	0	0	0	0	0	0	0	0	0	0	0	0	0	0	0	0	0	0	0	0	0	0	0	0	0	0	0	0
k__Fungi;p__Ascomycota;c__Dothideomycetes;o__Pleosporales;f__Didymellaceae;g__Boeremia;s__Boeremia_exigua	0	0	0	0	0	0	0	0	0	0	0	0	0	0.000459	0	0	0.00210989	0	0	0.000285433	0	0	0	0	0	0	0	0	0	0	0	0	0	0	0	0	0	0	0	0.00457053	0	0	0	0	0	0	0.000507836	0	0
k__Fungi;p__Ascomycota;c__Dothideomycetes;o__Pleosporales;f__Cucurbitariaceae;__;__	0	0	0	0	0	0	0	0	0	0	0	0	0	0	0	0	0.000179565	0	0	1.99517e-05	0	0	0	0	0	0	0	0	0	0	0	0	0	0	0	0	0	0	0	0	0	0	0	0	0	0	0	0	0
k__Fungi;p__Ascomycota;c__Dothideomycetes;o__Myriangiales;f__Elsinoaceae;g__Sphaceloma;__	0	0	0	0	0	0	0	0	0	0	0	0	0	0	0	0	0	0	0	0	0	0	0	0	0	0	0	0	0	0	0	0	0	0	0	0	0	0	0	0	0	0	0	0	0	0	0	0	0
k__Fungi;p__Ascomycota;c__Dothideomycetes;o__Dothideales;f__unidentified;g__unidentified;s__unidentified	0	0	0	0	0	0	0	0	0	0	0	0	0	0	0	0.00124524	0.000718262	0	0	0.000218167	0	0	0	0	0	0	0	0	0	0	0	0	0	0.000157702	0	0	2.25288e-05	0	0	0	0	0	0	0	0	0	0	0	0.0292023
k__Fungi;p__Ascomycota;c__Dothideomycetes;o__Dothideales;f__Dothideales_fam_Incertae_sedis;g__Hortaea;s__Hortaea_werneckii	0	0	0	0	0	0	0	0	0	0	0	0	0	0	0	0	0	0	0	0	0	0	0	0	0	0	0	0	0	0	0	0	0	0	0	0	0	0	0	0	0	0	0	0	0	0.0792227	0.00880252	0	0
k__Fungi;p__Ascomycota;c__Dothideomycetes;o__Dothideales;f__Aureobasidiaceae;g__Aureobasidium;s__Aureobasidium_thailandense	0	0	0	0	0	0	0	0	0	0	0	0	0	0	0	0.0022341	0.00193033	0	0	0.000462715	0	0	0	0	0	0.00176673	0	0	0.000220841	0	0	0	0	0.00243721	0	0	0.000348172	0.000668784	0	0	0	0	0	0	0	0	7.43094e-05	0.123784	0.011396
k__Fungi;p__Ascomycota;c__Dothideomycetes;o__Dothideales;f__Aureobasidiaceae;g__Aureobasidium;s__Aureobasidium_iranianum	0	0	0	0	0	0	0	0	0	0	0	0	0	0	0	0	0	0	0	0	0	0	0	0	0	0	0	0	0	0	0	0	0	0	0	0	0	0	0	0	0	0	0	0	0	0.255605	0.0284006	0	0
k__Fungi;p__Ascomycota;c__Dothideomycetes;o__Capnodiales;f__Neodevriesiaceae;g__Neodevriesia;s__unidentified	0	0	0	0	0	0	0	0	0	0	0	0	0	0	0	0	0	0	0	0	0	0	0	0	0	0	0	0	0	0	0	0	0	0	0	0	0	0	0	0	0	0	0	0	0.000489117	0	5.43463e-05	0	0
k__Fungi;p__Ascomycota;c__Dothideomycetes;o__Capnodiales;f__Mycosphaerellaceae;g__Ramularia;s__Ramularia_pratensis	0	0	0	0	0	0	0	0	0	0	0	0	0	0	0	0	0	0	0	0	0	0	0	0	0	0	0	0	0	0	0	0	0	0	0	0	0	0	0	0	0	0.000574521	0	0	0	0	6.38357e-05	0	0
k__Fungi;p__Ascomycota;c__Dothideomycetes;o__Capnodiales;f__Mycosphaerellaceae;g__Mycosphaerella;s__Mycosphaerella_tassiana	0	0	0	0	0	0	0	0	0	0	0	0	0	0	0	0	0	0	0	0	0	0	0	0	0	0	0	0	0	0	0	0	0	0	0	0	0	0	0	0.00866824	0	0	0	0	0	0	0.000963138	0	0
k__Fungi;p__Ascomycota;c__Dothideomycetes;o__Capnodiales;f__Cladosporiaceae;g__unidentified;s__unidentified	0	0	0	0	0	0	0	0	0	0	0	0	0	0	0	0.000769118	0	0	0	8.54576e-05	0	0	0	0	0	0	0	0	0	0	0	0	0	0	0	0	0	0	0	0	0	0	0	0	0.00684764	0	0.000760849	0	0
k__Fungi;p__Ascomycota;c__Dothideomycetes;o__Botryosphaeriales;f__Botryosphaeriaceae;g__Neoscytalidium;s__Neoscytalidium_novaehollandiae	0	0	0	0	0	0	0	0	0	0	0	0	0	0	0	0	0	0	0	0	0	0	4.07299e-05	0	0	0	0	0	5.09123e-06	0	0	0	0	0	0	0	0	0	0	0	0	0	0	0	0	0	0	0	0
k__Fungi;p__Ascomycota;c__Arthoniomycetes;o__Lichenostigmatales;f__Phaeococcomycetaceae;g__Phaeococcomyces;s__unidentified	0	0	0	0	0	0	0	0	0	0	0	0	0	0	0	0	0	0	0	0	0	0	0	0	0	0	0	0	0	0	0	0	0	0	0	0	0	0	0.00848838	0	0	0	0	0	0.00379066	0	0.00136434	0	0
k__Alveolata;p__Ciliophora;c__Spirotrichea;o__Urostylida;__;__;__	0	0	0	0	0	0	0	0	0	0	0	0	0	0	0	0	0	0	0	0	0	0	0	0	0	0	0	0	0	0	0	3.94963e-05	0	0	0	0	5.64233e-06	0	0	0	0	0	0	0	0	0	0	0	0
k__Alveolata;p__Ciliophora;c__Oligohymenophorea;o__Philasterida;f__Uronematidae;g__Homalogastra;s__unidentified	0	0	0	0	0	0	0	0	0	0	0	0	0	0	0	0.000329622	0.000359131	0.000326025	0	0.000112753	0	0	0	0	0.000235818	0	0	0.000716076	0.000118987	0	0	0	0	0.000243721	0	0	3.48172e-05	0	0	0	0	0	0	0	0	0	0	0	0
[truncated: 65 more columns]

## Sheet: Table S1d
Sample	M. mycetomatis	M.fahalii	C. lunata	E. rostratum	A. alternata	Aspergillus flavus	A. persicinum	Exserohilum spp	Exophiala spp	Fusarium spp	Aspergillus spp	Alternaria spp	Cladiosporum spp	Bipolaris spp	Microascus spp	Curvularia spp
Total ASVs	1	1	1	1	1	1	1	3	1	4	10	4	2	2	2	10
Soils	0.0079	0.0001	0.0061	0.0034	0.0031	0.0001	-	0.0034	-	0.0027	0.23%	0.0032	0.0063	-	-	0.0144
deep soils	0.0064	-	0.005	0.0028	0.0029	0.0001	0.0005	0.0029	-	0.0023	0.0026	0.0029	0.0013	0.0001	0.0002	0.0112
Soil_Kassala	-	0.0007	0.0011	0.0012	0.0013	0.0001	-	0.0012	0.0012	0.0126	0.0001	0.036	0.0062	0.232	-	0.0019
Soil_Port Sudan	-		-	-	0.0018	0.0003	-	-	-	0.0003	0.0027	0.0018	0.0024	-	-	-
Dungs	0.0068	-	0.0015	0.0174	0.0269	-	-	0.0174	0.0087	0.0028	0.0639	0.0269	0.0059	-	-	0.0043
Walls	0.0071	-	0.0059	0.0625	0.0232	0.00015	-	0.0626	0.0626	0.0024	0.0036	0.0232	0.0003	0.0001	0.0001	0.0249
Roofs_Hroof_	-	-	0.0004	0.0092	0.001	-	-	0.0092	-	0.014	0.1846	0.001	0.0015	-	-	0.002
Thorns	-	-	-	0.031	-	-	-	0.031	-	-	0.0676	-	0.0033	-	-	-
% of fungal species and genera detected in enviromental samples
in red % of species and genus found also in black grain samples

## Sheet: Table S1e
In grey background, fungal genera and species (in red) associated with eumycetoma.
# Constructed from biom file	Port Sudan Soil			Kassala Soil
#ASV ID	5P_ITS2	6_ITS2	Average	5K_ITS2	5I-ITS2	19_ITS2	Average
k__Fungi;p__Ascomycota;c__Dothideomycetes;o__Pleosporales;f__Pleosporaceae;g__Bipolaris;s__Bipolaris_cactivora	0	0	0	0.243444	0.418893	0.0334983	0.231945
k__Fungi;p__Ascomycota;c__Sordariomycetes;o__Hypocreales;f__Nectriaceae;g__Fusarium;__	0	0	0	0.0124809	0.0139908	0.00176239	0.00941136
k__Fungi;p__Ascomycota;c__Dothideomycetes;o__Capnodiales;f__Cladosporiaceae;g__Cladosporium;s__unidentified	0.00361558	0.00100945	0.00231251	0.00568026	0.00625963	0.000634978	0.00419163
k__Fungi;p__Ascomycota;c__Dothideomycetes;o__Pleosporales;f__Pleosporaceae;g__Alternaria;__	0	0	0	0.00437745	0.00289625	0.00010367	0.00245912
k__Fungi;p__Ascomycota;c__Dothideomycetes;o__Capnodiales;f__Cladosporiaceae;g__Cladosporium;__	0.000239266	0	0.000119633	0.00209753	0.00296632	0.000894153	0.001986
k__Fungi;p__Ascomycota;c__Dothideomycetes;o__Pleosporales;f__Pleosporaceae;g__Alternaria;s__Alternaria_alternata	0.00308388	0.000536942	0.00181041	0.00184999	0.00188023	0.000181422	0.00130388
k__Fungi;p__Ascomycota;c__Sordariomycetes;o__Hypocreales;f__Nectriaceae;g__Fusarium;s__unidentified	0.000584873	0	0.000292437	0.00130281	0.00386556	0.00300643	0.00272493
k__Fungi;p__Ascomycota;c__Dothideomycetes;o__Pleosporales;f__Pleosporaceae;g__Curvularia;__	0	0	0	0.000898941	0.000315317	0.000388762	0.00053434
k__Fungi;p__Ascomycota;c__Dothideomycetes;o__Pleosporales;f__Pleosporaceae;g__Curvularia;s__Curvularia_lunata	0	0	0	0.000703519	0.00249918	0	0.00106757
k__Fungi;p__Ascomycota;c__Sordariomycetes;o__Hypocreales;f__Nectriaceae;g__Fusarium;s__Fusarium_solani	0	0	0	0.000703519	0.000689027	0	0.000464182
k__Fungi;p__Ascomycota;c__Sordariomycetes;o__Sordariales;f__Sordariales_fam_Incertae_sedis;g__Madurella;s__Madurella_fahalii	0	0	0	0.000521125	0.000105106	0.00145138	0.000692537
k__Fungi;p__Ascomycota;c__Eurotiomycetes;o__Eurotiales;f__Aspergillaceae;g__Aspergillus;s__Aspergillus_flavus	0.000638043	0	0.000319022	0.000299647	0	0	9.98823e-05
k__Fungi;p__Ascomycota;c__Dothideomycetes;o__Pleosporales;f__Pleosporaceae;g__Exserohilum;s__Exserohilum_rostratum	0	0	0	0.000247534	0.000175176	0.0031101	0.0011776
k__Fungi;p__Ascomycota;c__Dothideomycetes;o__Pleosporales;f__Pleosporaceae;g__Bipolaris;s__Bipolaris_maydis	0	0	0	0.000221478	0	0	7.38261e-05
k__Fungi;p__Ascomycota;c__Dothideomycetes;o__Pleosporales;f__Pleosporaceae;g__Curvularia;s__Curvularia_tsudae	0	0	0	0.000169366	0	0	5.64552e-05
k__Fungi;p__Ascomycota;c__Dothideomycetes;o__Pleosporales;f__Pleosporaceae;g__Alternaria;s__Alternaria_cheiranthi	0	0	0	0	0	0	0
k__Fungi;p__Ascomycota;c__Dothideomycetes;o__Pleosporales;f__Pleosporaceae;g__Alternaria;s__Alternaria_solani	0	0	0	0	0	0	0
k__Fungi;p__Ascomycota;c__Dothideomycetes;o__Pleosporales;f__Pleosporaceae;g__Bipolaris;__	0	0	0	0	0	0	0
k__Fungi;p__Ascomycota;c__Dothideomycetes;o__Pleosporales;f__Pleosporaceae;g__Curvularia;s__Curvularia_clavata	0	0	0	0	0	0	0
k__Fungi;p__Ascomycota;c__Dothideomycetes;o__Pleosporales;f__Pleosporaceae;g__Curvularia;s__Curvularia_eragrostidis	0	0	0	0	0	0	0
k__Fungi;p__Ascomycota;c__Dothideomycetes;o__Pleosporales;f__Pleosporaceae;g__Curvularia;s__Curvularia_hawaiiensis	0	0	0	0	0	0	0
k__Fungi;p__Ascomycota;c__Dothideomycetes;o__Pleosporales;f__Pleosporaceae;g__Curvularia;s__Curvularia_pseudorobusta	0	0	0	0	0	0	0
k__Fungi;p__Ascomycota;c__Dothideomycetes;o__Pleosporales;f__Pleosporaceae;g__Curvularia;s__Curvularia_tuberculata	0	0	0	0	0	0	0
k__Fungi;p__Ascomycota;c__Dothideomycetes;o__Pleosporales;f__Pleosporaceae;g__Curvularia;s__Curvularia_verruculosa	0	0	0	0	0	0	0
k__Fungi;p__Ascomycota;c__Dothideomycetes;o__Pleosporales;f__Pleosporaceae;g__Curvularia;s__unidentified	0	0	0	0	0.000326996	0.000505391	0.000277462
k__Fungi;p__Ascomycota;c__Dothideomycetes;o__Pleosporales;f__Pleosporaceae;g__Exserohilum;__	0	0	0	0	0	0	0
k__Fungi;p__Ascomycota;c__Dothideomycetes;o__Pleosporales;f__Pleosporaceae;g__Exserohilum;s__unidentified	0	0	0	0	0	0	0
k__Fungi;p__Ascomycota;c__Dothideomycetes;o__Pleosporales;f__Trematosphaeriaceae;g__Falciformispora;s__Falciformispora_senegalensis	0	0	0	0	0	0	0
k__Fungi;p__Ascomycota;c__Eurotiomycetes;o__Chaetothyriales;f__Herpotrichiellaceae;g__Exophiala;__	0	0	0	0	0	0	0
k__Fungi;p__Ascomycota;c__Eurotiomycetes;o__Eurotiales;f__Aspergillaceae;g__Aspergillus;__	0.0014356	0.000859107	0.00114735	0	0	0	0
k__Fungi;p__Ascomycota;c__Eurotiomycetes;o__Eurotiales;f__Aspergillaceae;g__Aspergillus;s__Aspergillus_caespitosus	0	0	0	0	0	0	0
k__Fungi;p__Ascomycota;c__Eurotiomycetes;o__Eurotiales;f__Aspergillaceae;g__Aspergillus;s__Aspergillus_collinsii	0	0	0	0	0	0	0
k__Fungi;p__Ascomycota;c__Eurotiomycetes;o__Eurotiales;f__Aspergillaceae;g__Aspergillus;s__Aspergillus_fumigatus	0.000319022	0	0.000159511	0	0	0	0
k__Fungi;p__Ascomycota;c__Eurotiomycetes;o__Eurotiales;f__Aspergillaceae;g__Aspergillus;s__Aspergillus_penicillioides	0	0	0	0	0	0	0
k__Fungi;p__Ascomycota;c__Eurotiomycetes;o__Eurotiales;f__Aspergillaceae;g__Aspergillus;s__Aspergillus_ruber	0.00122292	0.000150344	0.00068663	0	0	0	0
k__Fungi;p__Ascomycota;c__Eurotiomycetes;o__Eurotiales;f__Aspergillaceae;g__Aspergillus;s__Aspergillus_rugulosus	0.000691214	0	0.000345607	0	0.000105106	0	3.50353e-05
k__Fungi;p__Ascomycota;c__Eurotiomycetes;o__Eurotiales;f__Aspergillaceae;g__Aspergillus;s__Aspergillus_terreus	0	0	0	0	0	0	0
k__Fungi;p__Ascomycota;c__Eurotiomycetes;o__Eurotiales;f__Aspergillaceae;g__Aspergillus;s__unidentified	0	0	0	0	0	0	0
k__Fungi;p__Ascomycota;c__Sordariomycetes;o__Hypocreales;f__Hypocreales_fam_Incertae_sedis;g__Acremonium;s__Acremonium_alternatum	0	0	0	0	0	0	0
k__Fungi;p__Ascomycota;c__Sordariomycetes;o__Hypocreales;f__Hypocreales_fam_Incertae_sedis;g__Acremonium;s__Acremonium_persicinum	0	0	0	0	0	0	0
k__Fungi;p__Ascomycota;c__Sordariomycetes;o__Hypocreales;f__Nectriaceae;g__Fusarium;s__Fusarium_penzigii	0	0	0	0	0	0	0
k__Fungi;p__Ascomycota;c__Sordariomycetes;o__Microascales;f__Microascaceae;g__Microascus;__	0	0	0	0	0	0	0
k__Fungi;p__Ascomycota;c__Sordariomycetes;o__Microascales;f__Microascaceae;g__Microascus;s__unidentified	0	0	0	0	0	0	0
k__Fungi;p__Ascomycota;c__Sordariomycetes;o__Sordariales;f__Sordariales_fam_Incertae_sedis;g__Madurella;s__Madurella_mycetomatis	0	0	0	0	0	0	0
k__Fungi;p__Ascomycota;c__Sordariomycetes;o__Sordariales;f__Sordariaceae;__;__	0	0	0	0.132691	0.072231	0.123484	0.109469
k__Fungi;p__Ascomycota;c__Dothideomycetes;o__Pleosporales;f__Sporormiaceae;g__Preussia;s__Preussia_terricola	0	0	0	0.109332	0.073142	0.00323968	0.0619046
k__Fungi;p__Basidiomycota;c__Agaricomycetes;o__Cantharellales;f__Ceratobasidiaceae;__;__	0	0	0	0.0689188	0.0121806	0	0.0270331
k__Fungi;p__Ascomycota;c__Dothideomycetes;o__Pleosporales;f__Didymellaceae;__;__	0.00122292	0	0.000611458	0.0682153	0.1171	0.0325005	0.0726051
k__Fungi;p__Basidiomycota;c__Agaricomycetes;o__unidentified;f__unidentified;g__unidentified;s__unidentified	0	0	0	0.059291	0.0709231	0.000531308	0.0435818
k__Fungi;p__Ascomycota;c__Pezizomycetes;o__Pezizales;f__Ascodesmidaceae;g__Cephaliophora;s__unidentified	0	0	0	0.0441132	0.00352688	0.0127255	0.0201219
k__Fungi;__;__;__;__;__;__	0.808215	0.89448	0.851348	0.0396576	0.0379899	0.0147341	0.0307939
k__Fungi;p__Ascomycota;c__Dothideomycetes;__;__;__;__	0	0	0	0.031033	0.0174242	0.0494894	0.0326489
k__Fungi;p__unidentified;c__unidentified;o__unidentified;f__unidentified;g__unidentified;s__unidentified	0.00539678	0.0174399	0.0114183	0.0233334	0.00961134	0.00248808	0.0118109
k__Fungi;p__Basidiomycota;c__Agaricomycetes;o__Agaricales;f__Psathyrellaceae;g__Coprinellus;s__Coprinellus_curtus	0	0	0	0.0168323	0.0048699	0	0.00723408
k__Fungi;p__Ascomycota;c__Dothideomycetes;o__Pleosporales;f__Didymosphaeriaceae;g__Paraconiothyrium;s__unidentified	0	0	0	0.0154514	0.0476129	0.0037062	0.0222568
k__Fungi;p__Ascomycota;c__Dothideomycetes;o__Pleosporales;f__Sporormiaceae;g__Preussia;s__unidentified	0.000292437	0.00399485	0.00214364	0.0151647	0.0164666	0.00673854	0.01279
k__Fungi;p__Ascomycota;c__Dothideomycetes;o__Pleosporales;f__Sporormiaceae;g__Westerdykella;__	0	0	0	0.0124158	0.00564068	0.00760678	0.00855442
k__Fungi;p__Ascomycota;c__Sordariomycetes;o__Sordariales;f__Chaetomiaceae;g__Subramaniula;s__Subramaniula_asteroides	0.0041207	0.00212629	0.00312349	0.011595	0.0116784	0.00470402	0.00932583
k__Fungi;p__Basidiomycota;c__Agaricomycetes;o__Cantharellales;f__Ceratobasidiaceae;g__Waitea;s__unidentified	0	0	0	0.00910666	0.00288457	0.00327856	0.00508993
k__Fungi;p__Ascomycota;c__Sordariomycetes;o__Sordariales;f__unidentified;g__unidentified;s__unidentified	0	0	0	0.00776476	0.00203205	0	0.0032656
k__Fungi;p__Ascomycota;c__Pezizomycetes;o__Pezizales;f__Ascobolaceae;g__Ascobolus;s__Ascobolus_furfuraceus	0	0	0	0.00756934	0.0040057	0.104253	0.0386094
k__Fungi;p__Ascomycota;c__Pezizomycetes;o__Pezizales;f__Ascobolaceae;g__Ascobolus;__	0	0	0	0.00536759	0.00279114	0.121631	0.0432632
k__Fungi;p__Ascomycota;c__Dothideomycetes;o__Tubeufiales;f__unidentified;g__unidentified;s__unidentified	0	0	0	0.00462499	0.00383052	7.77524e-05	0.00284442
k__Fungi;p__Ascomycota;c__Dothideomycetes;o__Pleosporales;f__Pleosporales_fam_Incertae_sedis;g__Thyrostroma;__	0	0	0	0.00423414	0.000548886	6.47937e-05	0.00161594
k__Fungi;p__Neocallimastigomycota;c__Neocallimastigomycetes;o__Neocallimastigales;f__Neocallimastigaceae;g__Orpinomyces;s__unidentified	0	0	0	0.00371302	0.000163498	0	0.00129217
k__Fungi;p__Ascomycota;c__Sordariomycetes;o__Sordariales;__;__;__	0	0	0	0.00284013	0.000992666	0.0137622	0.00586499
k__Fungi;p__Ascomycota;__;__;__;__;__	0.00087731	0.00848368	0.00468049	0.00260563	0.00296632	0.0014773	0.00234975
k__Fungi;p__Ascomycota;c__Dothideomycetes;o__Capnodiales;f__Mycosphaerellaceae;g__Mycosphaerella;s__Mycosphaerella_tassiana	0.000744384	0	0.000372192	0.00247534	0	0.000272134	0.000915826
k__Fungi;p__Ascomycota;c__Sordariomycetes;o__Hypocreales;f__Stachybotryaceae;g__Myrothecium;__	0	0	0	0.00187605	0.000455458	0	0.00077717
k__Fungi;p__Ascomycota;c__Pezizomycetes;o__Pezizales;f__Ascodesmidaceae;g__Cephaliophora;s__Cephaliophora_tropica	0	0	0	0.00174577	0.000770776	6.47937e-05	0.000860446
k__Fungi;p__Ascomycota;c__Sordariomycetes;o__Sordariales;f__Chaetomiaceae;g__Subramaniula;__	0	0	0	0.00131584	0	0	0.000438614
k__Fungi;p__Basidiomycota;c__Agaricomycetes;o__Agaricales;f__Podaxaceae;g__Podaxis;s__unidentified	0	0	0	0.00130281	7.00705e-05	0.00286388	0.00141225
k__Fungi;p__Basidiomycota;c__Agaricomycetes;__;__;__;__	0.000212681	0.000150344	0.000181512	0.0012507	0.000642313	0.00164576	0.00117959
k__Fungi;p__Mucoromycota;c__Mucoromycetes;o__Mucorales;f__Rhizopodaceae;g__Rhizopus;s__Rhizopus_schipperae	0	0	0	0.00119859	0.00127295	0	0.000823845
k__Fungi;p__Ascomycota;c__Dothideomycetes;o__Pleosporales;f__Sporormiaceae;g__unidentified;s__unidentified	0	0	0	0.00114648	0.000525529	0	0.000557335
k__Fungi;p__Neocallimastigomycota;c__Neocallimastigomycetes;o__Neocallimastigales;f__Neocallimastigaceae;__;__	0.00653994	0.00133162	0.00393578	0.00108133	0	0	0.000360445
k__Fungi;p__Ascomycota;c__Sordariomycetes;o__Sordariales;f__Lasiosphaeriaceae;g__Podospora;s__Podospora_cupiformis	0	0	0	0.00106831	0.00203205	0.0109631	0.00468782
k__Fungi;p__Ascomycota;c__Dothideomycetes;o__Dothideales;f__Aureobasidiaceae;g__unidentified;s__unidentified	0	0	0	0.00102922	0.000116784	0.000220299	0.000455435
k__Fungi;p__Ascomycota;c__Dothideomycetes;o__Pleosporales;f__unidentified;g__unidentified;s__unidentified	0.000478533	8.59107e-05	0.000282222	0.00102922	0.00100434	0.00286388	0.00163248
k__Fungi;p__Basidiomycota;c__Ustilaginomycetes;o__Ustilaginales;f__Ustilaginaceae;g__unidentified;s__unidentified	0.00183437	0.000150344	0.000992359	0.00100317	0.000689027	0.000233257	0.000641817
k__Fungi;p__Ascomycota;c__Dothideomycetes;o__Pleosporales;f__Sporormiaceae;g__Preussia;s__Preussia_flanaganii	0	0	0	0.000781688	0.000256925	0	0.000346204
k__Fungi;p__Neocallimastigomycota;c__Neocallimastigomycetes;o__Neocallimastigales;f__Neocallimastigaceae;g__Piromyces;s__unidentified	0.0044663	0.0388101	0.0216382	0.000729575	0	0	0.000243192
k__Fungi;p__Ascomycota;c__Sordariomycetes;o__Sordariales;f__Lasiosphaeriaceae;g__Cladorrhinum;s__Cladorrhinum_bulbillosum	0	0	0	0.000716547	0.00170505	0.0033304	0.00191733
k__Fungi;p__Ascomycota;c__Sordariomycetes;o__Hypocreales;f__unidentified;g__unidentified;s__unidentified	0	0	0	0.000703519	0.000502172	0	0.000401897
k__Fungi;p__Basidiomycota;c__Malasseziomycetes;o__Malasseziales;f__Malasseziaceae;g__Malassezia;s__Malassezia_restricta	0.0102087	0	0.00510435	0.000703519	0.000385388	0.000362845	0.000483917
k__Fungi;p__Ascomycota;c__Dothideomycetes;o__Pleosporales;f__Sporormiaceae;g__Preussia;s__Preussia_longisporopsis	0	0	0	0.00062535	0.00184519	0	0.000823514
k__Fungi;p__Ascomycota;c__Sordariomycetes;o__Sordariales;f__Lasiosphaeriaceae;g__Podospora;s__Podospora_intestinacea	0	0	0	0.000586266	0	3.88762e-05	0.000208381
k__Alveolata;p__Ciliophora;c__Spirotrichea;o__Sporadotrichida;__;__;__	0	0	0	0.000560209	4.67137e-05	0	0.000202308
k__Fungi;p__Basidiomycota;c__Malasseziomycetes;o__Malasseziales;f__Malasseziaceae;g__Malassezia;s__Malassezia_arunalokei	0	0	0	0.000442956	0	0	0.000147652
k__Fungi;p__Ascomycota;c__Dothideomycetes;o__Pleosporales;f__Sporormiaceae;g__Westerdykella;s__Westerdykella_ornata	0	0	0	0.000429928	0.000770776	0	0.000400235
k__Fungi;p__Ascomycota;c__Dothideomycetes;o__Capnodiales;f__Cladosporiaceae;__;__	0.00220657	0	0.00110328	0.000364788	0.000525529	0	0.000296772
k__Fungi;p__Ascomycota;c__Sordariomycetes;o__Sordariales;f__Lasiosphaeriaceae;g__Cladorrhinum;s__unidentified	0	0	0	0.000364788	0	0	0.000121596
k__Fungi;p__Ascomycota;c__Dothideomycetes;o__Pleosporales;f__Didymellaceae;g__Didymella;__	0	0	0	0.000351759	0.00319989	0	0.00118388
k__Fungi;p__Neocallimastigomycota;c__Neocallimastigomycetes;o__Neocallimastigales;f__Neocallimastigaceae;g__Cyllamyces;s__unidentified	0.00127609	0.00356529	0.00242069	0.000351759	0	0	0.000117253
k__Fungi;p__Ascomycota;c__Pezizomycetes;o__Pezizales;f__Pyronemataceae;g__unidentified;s__unidentified	0	0	0	0.000325703	0.000350353	0	0.000225352
k__Fungi;p__Ascomycota;c__Dothideomycetes;o__Dothideales;__;__;__	0	0	0	0.000299647	0	0.000233257	0.000177635
k__Fungi;p__Neocallimastigomycota;c__Neocallimastigomycetes;o__Neocallimastigales;f__Neocallimastigaceae;g__Caecomyces;s__Caecomyces_communis	0	0	0	0.000273591	0	0	9.11969e-05
k__Fungi;p__Ascomycota;c__Dothideomycetes;o__Pleosporales;f__Sporormiaceae;g__Westerdykella;s__Westerdykella_centenaria	0	0	0	0.000247534	0	0	8.25115e-05
k__Fungi;p__Ascomycota;c__Pezizomycetes;o__Pezizales;f__Pezizaceae;g__Iodophanus;s__Iodophanus_carneus	0	0	0	0.000195422	0.000140141	0	0.000111854
k__Fungi;p__Blastocladiomycota;c__Blastocladiomycetes;o__Blastocladiales;f__Blastocladiaceae;g__Allomyces;s__Allomyces_arbusculus	0	0	0	0.000195422	0.000560564	0	0.000251995
k__Fungi;p__Ascomycota;c__Sordariomycetes;o__Sordariales;f__Lasiosphaeriaceae;g__Cercophora;s__Cercophora_samala	0	0	0	0.000182394	0	0	6.07979e-05
k__Fungi;p__Ascomycota;c__Pezizomycetes;o__Pezizales;f__Pezizaceae;g__Iodophanus;s__unidentified	0	0	0	0.000156338	0	0.163474	0.0545436
k__Fungi;p__Ascomycota;c__Saccharomycetes;o__Saccharomycetales;f__Debaryomycetaceae;g__Meyerozyma;s__Meyerozyma_guilliermondii	0	0.000343643	0.000171821	0.000156338	0	0	5.21125e-05
k__Chromista;p__unidentified;c__unidentified;o__unidentified;f__unidentified;g__unidentified;s__unidentified	0	0.000214777	0.000107388	0.000143309	0.000128463	0.000194381	0.000155384
k__Fungi;p__Basidiomycota;c__Tremellomycetes;o__Filobasidiales;f__Filobasidiaceae;g__Naganishia;s__Naganishia_albida	0	0	0	0.000143309	0.000175176	0.000855277	0.000391254
k__Fungi;p__Ascomycota;c__Dothideomycetes;o__Capnodiales;f__Cladosporiaceae;g__unidentified;s__unidentified	0	0	0	0.000130281	0.000350353	0	0.000160211
k__Fungi;p__Ascomycota;c__Dothideomycetes;o__Pleosporales;f__Didymosphaeriaceae;g__Pseudopithomyces;s__unidentified	0	0	0	0.000130281	8.1749e-05	0	7.06767e-05
k__Fungi;p__Ascomycota;c__Dothideomycetes;o__Pleosporales;__;__;__	0	0.000128866	6.4433e-05	0.000117253	0.000408745	0.000764566	0.000430188
k__Fungi;p__Ascomycota;c__Eurotiomycetes;__;__;__;__	0	4.29553e-05	2.14777e-05	0.000117253	0	0.000155505	9.09193e-05
k__Fungi;p__Ascomycota;c__Pezizomycetes;o__Pezizales;f__Ascobolaceae;__;__	0.00231291	0.000214777	0.00126384	0.000117253	0	0.00488544	0.00166757
k__Fungi;p__Basidiomycota;c__Agaricomycetes;o__Polyporales;f__Meruliaceae;g__Ceriporia;s__Ceriporia_alachuana	0	0	0	0.000117253	0	0	3.90844e-05
k__Fungi;p__Basidiomycota;c__Tremellomycetes;o__Tremellales;f__Bulleribasidiaceae;g__Hannaella;s__Hannaella_siamensis	0	0	0	0.000104225	0	0	3.47417e-05
k__Fungi;p__Ascomycota;c__Lecanoromycetes;__;__;__;__	0	0	0	7.81688e-05	0	0	2.60563e-05
k__Fungi;p__Ascomycota;c__Sordariomycetes;o__Xylariales;f__Xylariaceae;__;__	0	0	0	7.81688e-05	0.00123791	0.0626037	0.0213066
k__Fungi;p__Basidiomycota;c__Tremellomycetes;o__Tremellales;f__Bulleribasidiaceae;g__Hannaella;s__Hannaella_sinensis	0	0	0	7.81688e-05	0.000326996	0	0.000135055
k__Fungi;p__Mucoromycota;c__Mucoromycetes;o__Mucorales;f__Rhizopodaceae;g__Rhizopus;s__unidentified	0	0	0	7.81688e-05	0.000338674	9.07112e-05	0.000169185
k__Fungi;p__Neocallimastigomycota;c__Neocallimastigomycetes;o__Neocallimastigales;f__Neocallimastigaceae;g__Anaeromyces;s__Anaeromyces_mucronatus	0	0	0	7.81688e-05	0	0	2.60563e-05
k__Fungi;p__Basidiomycota;c__Malasseziomycetes;o__Malasseziales;f__Malasseziaceae;g__Malassezia;s__Malassezia_globosa	0.000744384	0.000601375	0.000672879	6.51406e-05	0	0.00010367	5.62702e-05
k__Fungi;p__Basidiomycota;c__Agaricomycetes;o__Cantharellales;f__Ceratobasidiaceae;g__Thanatephorus;s__Thanatephorus_cucumeris	0.00180779	0	0.000903895	5.21125e-05	0.000537207	0	0.00019644
k__Fungi;p__Basidiomycota;c__Microbotryomycetes;o__Sporidiobolales;f__Sporidiobolaceae;g__Rhodosporidiobolus;s__Rhodosporidiobolus_odoratus	0.000132926	0	6.64628e-05	5.21125e-05	7.00705e-05	0.000116629	7.96039e-05
k__Fungi;p__Basidiomycota;c__Tremellomycetes;o__Filobasidiales;f__Filobasidiaceae;g__Filobasidium;s__Filobasidium_magnum	0.000425362	0	0.000212681	5.21125e-05	0	0	1.73708e-05
k__Fungi;p__Basidiomycota;c__Ustilaginomycetes;o__Ustilaginales;f__Ustilaginaceae;g__Sporisorium;s__Sporisorium_reilianum	0	0	0	5.21125e-05	0	0	1.73708e-05
k__Fungi;p__Ascomycota;c__Saccharomycetes;o__Saccharomycetales;__;__;__	0	0	0	3.90844e-05	0	0	1.30281e-05
k__Fungi;p__Basidiomycota;c__Agaricomycetes;o__Corticiales;f__Corticiaceae;g__Corticium;s__unidentified	0	0	0	3.90844e-05	0	0	1.30281e-05
k__Alveolata;p__Ciliophora;c__Oligohymenophorea;__;__;__;__	0	0	0	0	0	0	0
k__Alveolata;p__Ciliophora;c__Oligohymenophorea;o__Hymenostomatida;f__Tetrahymenidae;g__Tetrahymena;s__unidentified	0	0	0	0	0	0	0
k__Alveolata;p__Ciliophora;c__Oligohymenophorea;o__Oligohymenophorea_ord_Incertae_sedis;f__Vorticellidae;g__unidentified;s__unidentified	0	0	0	0	0	0	0
k__Alveolata;p__Ciliophora;c__Oligohymenophorea;o__Oligohymenophorea_ord_Incertae_sedis;f__Zoothamniidae;g__Zoothamnium;s__unidentified	0	0	0	0	0	0	0
k__Alveolata;p__Ciliophora;c__Oligohymenophorea;o__Philasterida;f__Uronematidae;g__Homalogastra;s__unidentified	0	0	0	0	0	0	0
k__Alveolata;p__Ciliophora;c__Spirotrichea;__;__;__;__	0	0	0	0	0	0	0
k__Alveolata;p__Ciliophora;c__Spirotrichea;o__Sporadotrichida;f__Halteriidae;g__Halteria;s__unidentified	0	0	0	0	0	0	0
k__Alveolata;p__Ciliophora;c__Spirotrichea;o__Sporadotrichida;f__Oxytrichidae;g__unidentified;s__unidentified	0	0	0	0	0	0	0
k__Alveolata;p__Ciliophora;c__Spirotrichea;o__unidentified;f__unidentified;g__unidentified;s__unidentified	0	0	0	0	0	0	0
k__Alveolata;p__Ciliophora;c__Spirotrichea;o__Urostylida;__;__;__	0	0	0	0	0	0	0
k__Alveolata;p__Ciliophora;c__Spirotrichea;o__Urostylida;f__Holostichidae;g__Anteholosticha;s__unidentified	0	0	0	0	0	0	0
k__Fungi;p__Ascomycota;c__Arthoniomycetes;o__Lichenostigmatales;f__Phaeococcomycetaceae;g__Phaeococcomyces;s__unidentified	0	0	0	0	0	0	0
k__Fungi;p__Ascomycota;c__Dothideomycetes;o__Botryosphaeriales;f__Aplosporellaceae;g__Aplosporella;s__Aplosporella_javeedii	0	0	0	0	0	0	0
k__Fungi;p__Ascomycota;c__Dothideomycetes;o__Botryosphaeriales;f__Botryosphaeriaceae;g__Macrophomina;s__Macrophomina_phaseolina	0	0	0	0	0	0	0
k__Fungi;p__Ascomycota;c__Dothideomycetes;o__Botryosphaeriales;f__Botryosphaeriaceae;g__Neoscytalidium;s__Neoscytalidium_novaehollandiae	0	0	0	0	0	0	0
k__Fungi;p__Ascomycota;c__Dothideomycetes;o__Botryosphaeriales;f__Botryosphaeriaceae;g__Sphaeropsis;__	0	0	0	0	0	0	0
k__Fungi;p__Ascomycota;c__Dothideomycetes;o__Capnodiales;__;__;__	0	0	0	0	0	0	0
k__Fungi;p__Ascomycota;c__Dothideomycetes;o__Capnodiales;f__Mycosphaerellaceae;g__Ramularia;s__Ramularia_pratensis	0	0	0	0	0	0	0
k__Fungi;p__Ascomycota;c__Dothideomycetes;o__Capnodiales;f__Neodevriesiaceae;g__Neodevriesia;s__unidentified	0	0	0	0	0	0	0
k__Fungi;p__Ascomycota;c__Dothideomycetes;o__Dothideales;f__Aureobasidiaceae;__;__	0	0	0	0	0	0	0
k__Fungi;p__Ascomycota;c__Dothideomycetes;o__Dothideales;f__Aureobasidiaceae;g__Aureobasidium;s__Aureobasidium_iranianum	0.000797554	0	0.000398777	0	0	0	0
k__Fungi;p__Ascomycota;c__Dothideomycetes;o__Dothideales;f__Aureobasidiaceae;g__Aureobasidium;s__Aureobasidium_thailandense	0	0	0	0	0	0	0
k__Fungi;p__Ascomycota;c__Dothideomycetes;o__Dothideales;f__Dothideales_fam_Incertae_sedis;g__Hortaea;s__Hortaea_werneckii	0.000638043	0	0.000319022	0	0	0	0
k__Fungi;p__Ascomycota;c__Dothideomycetes;o__Dothideales;f__unidentified;g__unidentified;s__unidentified	0	0	0	0	0	0	0
k__Fungi;p__Ascomycota;c__Dothideomycetes;o__Myriangiales;f__Elsinoaceae;g__Sphaceloma;__	0	0	0	0	0	0	0
k__Fungi;p__Ascomycota;c__Dothideomycetes;o__Pleosporales;f__Coniothyriaceae;__;__	0	0	0	0	0	0	0
k__Fungi;p__Ascomycota;c__Dothideomycetes;o__Pleosporales;f__Coniothyriaceae;g__Coniothyrium;s__Coniothyrium_multiporum	0.000425362	0	0.000212681	0	0	0	0
k__Fungi;p__Ascomycota;c__Dothideomycetes;o__Pleosporales;f__Cucurbitariaceae;__;__	0	0	0	0	0	0	0
k__Fungi;p__Ascomycota;c__Dothideomycetes;o__Pleosporales;f__Didymellaceae;g__Boeremia;s__Boeremia_exigua	0	0.000171821	8.59107e-05	0	0	0	0
k__Fungi;p__Ascomycota;c__Dothideomycetes;o__Pleosporales;f__Didymellaceae;g__Didymella;s__unidentified	0.00138243	0	0.000691214	0	0	0	0
k__Fungi;p__Ascomycota;c__Dothideomycetes;o__Pleosporales;f__Didymosphaeriaceae;__;__	0	0	0	0	0	0	0
k__Fungi;p__Ascomycota;c__Dothideomycetes;o__Pleosporales;f__Didymosphaeriaceae;g__Aporospora;s__unidentified	0	0	0	0	0	0.000181422	6.04741e-05
k__Fungi;p__Ascomycota;c__Dothideomycetes;o__Pleosporales;f__Didymosphaeriaceae;g__Paraconiothyrium;__	0	0	0	0	0	0	0
k__Fungi;p__Ascomycota;c__Dothideomycetes;o__Pleosporales;f__Didymosphaeriaceae;g__Pseudopithomyces;s__Pseudopithomyces_chartarum	0	4.29553e-05	2.14777e-05	0	0	0	0
k__Fungi;p__Ascomycota;c__Dothideomycetes;o__Pleosporales;f__Lentitheciaceae;g__Poaceascoma;__	0	0	0	0	0	0	0
k__Fungi;p__Ascomycota;c__Dothideomycetes;o__Pleosporales;f__Lentitheciaceae;g__Poaceascoma;s__unidentified	0	0	0	0	0	0	0
k__Fungi;p__Ascomycota;c__Dothideomycetes;o__Pleosporales;f__Montagnulaceae;g__unidentified;s__unidentified	0	0	0	0	0	0	0
k__Fungi;p__Ascomycota;c__Dothideomycetes;o__Pleosporales;f__Phaeosphaeriaceae;__;__	0	0	0	0	0	3.88762e-05	1.29587e-05
k__Fungi;p__Ascomycota;c__Dothideomycetes;o__Pleosporales;f__Phaeosphaeriaceae;g__Parastagonospora;__	0	0	0	0	0	0	0
k__Fungi;p__Ascomycota;c__Dothideomycetes;o__Pleosporales;f__Phaeosphaeriaceae;g__Phaeosphaeria;__	0	0	0	0	0	0	0
k__Fungi;p__Ascomycota;c__Dothideomycetes;o__Pleosporales;f__Phaeosphaeriaceae;g__Phaeosphaeria;s__Phaeosphaeria_caricis	0.000372192	0	0.000186096	0	0	0	0
k__Fungi;p__Ascomycota;c__Dothideomycetes;o__Pleosporales;f__Phaeosphaeriaceae;g__Phaeosphaeria;s__unidentified	0	0	0	0	0	0	0
k__Fungi;p__Ascomycota;c__Dothideomycetes;o__Pleosporales;f__Phaeosphaeriaceae;g__unidentified;s__unidentified	0	0	0	0	0	0	0
k__Fungi;p__Ascomycota;c__Dothideomycetes;o__Pleosporales;f__Pleosporaceae;__;__	0	0	0	0	0.000116784	0.000142546	8.64435e-05
k__Fungi;p__Ascomycota;c__Dothideomycetes;o__Pleosporales;f__Pleosporaceae;g__Pleospora;s__unidentified	0	0	0	0	0	0	0
k__Fungi;p__Ascomycota;c__Dothideomycetes;o__Pleosporales;f__Pleosporaceae;g__unidentified;s__unidentified	0	0	0	0	0	0	0
k__Fungi;p__Ascomycota;c__Dothideomycetes;o__Pleosporales;f__Pleosporales_fam_Incertae_sedis;__;__	0	0	0	0	0	0	0
k__Fungi;p__Ascomycota;c__Dothideomycetes;o__Pleosporales;f__Sporormiaceae;__;__	0	0	0	0	0	0	0
k__Fungi;p__Ascomycota;c__Dothideomycetes;o__Pleosporales;f__Sporormiaceae;g__Preussia;__	0	0	0	0	0	0	0
k__Fungi;p__Ascomycota;c__Dothideomycetes;o__Pleosporales;f__Sporormiaceae;g__Preussia;s__Preussia_globosa	0	0	0	0	4.67137e-05	0	1.55712e-05
k__Fungi;p__Ascomycota;c__Dothideomycetes;o__Pleosporales;f__Sporormiaceae;g__Preussia;s__Preussia_isomera	0	0	0	0	0	0	0
k__Fungi;p__Ascomycota;c__Dothideomycetes;o__Pleosporales;f__Torulaceae;g__Torula;s__unidentified	0	0	0	0	0	0	0
k__Fungi;p__Ascomycota;c__Dothideomycetes;o__Tubeufiales;f__Bezerromycetaceae;g__unidentified;s__unidentified	0	0	0	0	0	0	0
k__Fungi;p__Ascomycota;c__Dothideomycetes;o__Venturiales;f__Sympoventuriaceae;g__unidentified;s__unidentified	0	0	0	0	0	0	0
k__Fungi;p__Ascomycota;c__Eurotiomycetes;o__Chaetothyriales;__;__;__	0	0	0	0	0	0	0
k__Fungi;p__Ascomycota;c__Eurotiomycetes;o__Chaetothyriales;f__Herpotrichiellaceae;g__Rhinocladiella;s__unidentified	0	0	0	0	0	0	0
k__Fungi;p__Ascomycota;c__Eurotiomycetes;o__Chaetothyriales;f__Trichomeriaceae;g__Knufia;s__unidentified	0	0	0	0	0	0	0
k__Fungi;p__Ascomycota;c__Eurotiomycetes;o__Eurotiales;__;__;__	0	0	0	0	0	0	0
k__Fungi;p__Ascomycota;c__Eurotiomycetes;o__Eurotiales;f__Aspergillaceae;__;__	0	0	0	0	0	0	0
k__Fungi;p__Ascomycota;c__Eurotiomycetes;o__Eurotiales;f__Aspergillaceae;g__Penicillium;__	0	0	0	0	0	0	0
k__Fungi;p__Ascomycota;c__Eurotiomycetes;o__Eurotiales;f__Aspergillaceae;g__Penicillium;s__Penicillium_georgiense	0	0	0	0	0	0	0
k__Fungi;p__Ascomycota;c__Eurotiomycetes;o__Eurotiales;f__Trichocomaceae;g__Talaromyces;__	0.000372192	0	0.000186096	0	0	0	0
k__Fungi;p__Ascomycota;c__Eurotiomycetes;o__Eurotiales;f__Trichocomaceae;g__Talaromyces;s__Talaromyces_aculeatus	0	0.000236254	0.000118127	0	0	0	0
k__Fungi;p__Ascomycota;c__Eurotiomycetes;o__Eurotiales;f__Trichocomaceae;g__Talaromyces;s__Talaromyces_minioluteus	0	0	0	0	0	0	0
k__Fungi;p__Ascomycota;c__Eurotiomycetes;o__Eurotiales;f__Trichocomaceae;g__Talaromyces;s__Talaromyces_piceae	0	0	0	0	0	0	0
k__Fungi;p__Ascomycota;c__Eurotiomycetes;o__Eurotiales;f__Trichocomaceae;g__Talaromyces;s__unidentified	0	0	0	0	0	0	0
k__Fungi;p__Ascomycota;c__Eurotiomycetes;o__Eurotiales;f__Trichocomaceae;g__Thermomyces;__	0	0	0	0	0	0	0
k__Fungi;p__Ascomycota;c__Eurotiomycetes;o__Onygenales;__;__;__	0	0	0	0	0	0	0
k__Fungi;p__Ascomycota;c__Eurotiomycetes;o__Onygenales;f__Gymnoascaceae;g__Arachniotus;s__Arachniotus_dankaliensis	0	0	0	0	0	0	0
k__Fungi;p__Ascomycota;c__Eurotiomycetes;o__Onygenales;f__Gymnoascaceae;g__Gymnoascus;__	0	0	0	0	0	0	0
k__Fungi;p__Ascomycota;c__Eurotiomycetes;o__Onygenales;f__Gymnoascaceae;g__unidentified;s__unidentified	0	0	0	0	0	0	0
k__Fungi;p__Ascomycota;c__Eurotiomycetes;o__Onygenales;f__Onygenales_fam_Incertae_sedis;g__Chrysosporium;__	0	0	0	0	0	0	0
k__Fungi;p__Ascomycota;c__Eurotiomycetes;o__Onygenales;f__Onygenales_fam_Incertae_sedis;g__Chrysosporium;s__Chrysosporium_queenslandicum	0	0	0	0	0	0	0
k__Fungi;p__Ascomycota;c__Eurotiomycetes;o__Onygenales;f__Onygenales_fam_Incertae_sedis;g__Chrysosporium;s__unidentified	0	0	0	0	0	0	0
k__Fungi;p__Ascomycota;c__Eurotiomycetes;o__Onygenales;f__Onygenales_fam_Incertae_sedis;g__Spiromastix;__	0	0	0	0	0	0	0
k__Fungi;p__Ascomycota;c__Eurotiomycetes;o__Onygenales;f__Onygenales_fam_Incertae_sedis;g__Spiromastix;s__Spiromastix_princeps	0	0	0	0	0	0	0
k__Fungi;p__Ascomycota;c__Eurotiomycetes;o__Onygenales;f__Onygenales_fam_Incertae_sedis;g__Spiromastix;s__unidentified	0	0	0	0	0	0	0
k__Fungi;p__Ascomycota;c__Lecanoromycetes;o__Acarosporales;f__Acarosporaceae;g__Acarospora;s__Acarospora_fuscata	0.010767	0	0.00538349	0	0	0	0
k__Fungi;p__Ascomycota;c__Leotiomycetes;o__Helotiales;f__Chaetomellaceae;g__Chaetomella;s__Chaetomella_raphigera	0	0	0	0	0	0	0
k__Fungi;p__Ascomycota;c__Leotiomycetes;o__Helotiales;f__Helotiaceae;g__Helicodendron;s__Helicodendron_luteoalbum	0	0	0	0	0	0	0
k__Fungi;p__Ascomycota;c__Leotiomycetes;o__Helotiales;f__Helotiales_fam_Incertae_sedis;g__Xylogone;s__unidentified	0	0	0	0	0	0	0
k__Fungi;p__Ascomycota;c__Leotiomycetes;o__Helotiales;f__Sclerotiniaceae;g__Botrytis;s__Botrytis_caroliniana	0	0	0	0	0	0	0
k__Fungi;p__Ascomycota;c__Orbiliomycetes;o__Orbiliales;f__Orbiliaceae;__;__	0	0	0	0	0	0	0
k__Fungi;p__Ascomycota;c__Orbiliomycetes;o__Orbiliales;f__Orbiliaceae;g__Arthrobotrys;__	0	0	0	0	0	0	0
k__Fungi;p__Ascomycota;c__Orbiliomycetes;o__Orbiliales;f__Orbiliaceae;g__Dactylella;s__Dactylella_xinjiangensis	0	0	0	0	0	0	0
k__Fungi;p__Ascomycota;c__Orbiliomycetes;o__Orbiliales;f__Orbiliaceae;g__Duddingtonia;s__Duddingtonia_flagrans	0	0	0	0	0	0	0
k__Fungi;p__Ascomycota;c__Orbiliomycetes;o__Orbiliales;f__Orbiliaceae;g__Orbilia;s__unidentified	0	0	0	0	0	0	0
k__Fungi;p__Ascomycota;c__Orbiliomycetes;o__Orbiliales;f__Orbiliaceae;g__unidentified;s__unidentified	0	0	0	0	0	0	0
k__Fungi;p__Ascomycota;c__Pezizomycetes;o__Pezizales;__;__;__	0.00127609	0	0.000638043	0	0.000128463	0.00619428	0.00210758
k__Fungi;p__Ascomycota;c__Pezizomycetes;o__Pezizales;f__Ascobolaceae;g__Ascobolus;s__unidentified	0	0	0	0	0	0.00242328	0.000807761
k__Fungi;p__Ascomycota;c__Pezizomycetes;o__Pezizales;f__Ascodesmidaceae;g__Cephaliophora;__	0	0	0	0	0	0	0
k__Fungi;p__Ascomycota;c__Pezizomycetes;o__Pezizales;f__Ascodesmidaceae;g__Cephaliophora;s__Cephaliophora_irregularis	0	0	0	0	0	0	0
k__Fungi;p__Ascomycota;c__Pezizomycetes;o__Pezizales;f__Pezizaceae;g__Iodophanus;__	0	0	0	0	0	0	0
k__Fungi;p__Ascomycota;c__Pezizomycetes;o__Pezizales;f__Pezizaceae;g__unidentified;s__unidentified	0	0	0	0	0	0	0
k__Fungi;p__Ascomycota;c__Pezizomycetes;o__Pezizales;f__Pyronemataceae;g__Desertella;s__unidentified	0	0	0	0	0.000163498	0	5.44993e-05
k__Fungi;p__Ascomycota;c__Pezizomycetes;o__Pezizales;f__Pyronemataceae;g__Trichophaeopsis;s__unidentified	0.000903895	0.000322165	0.00061303	0	0	0	0
k__Fungi;p__Ascomycota;c__Saccharomycetes;o__Saccharomycetales;f__Debaryomycetaceae;g__Debaryomyces;s__Debaryomyces_prosopidis	0.000398777	0	0.000199389	0	0	0	0
k__Fungi;p__Ascomycota;c__Saccharomycetes;o__Saccharomycetales;f__Debaryomycetaceae;g__Lodderomyces;s__Lodderomyces_elongisporus	0	0	0	0	0	0	0
k__Fungi;p__Ascomycota;c__Saccharomycetes;o__Saccharomycetales;f__Debaryomycetaceae;g__Millerozyma;s__Millerozyma_farinosa	0	0	0	0	0	0	0
k__Fungi;p__Ascomycota;c__Saccharomycetes;o__Saccharomycetales;f__Phaffomycetaceae;g__Cyberlindnera;s__Cyberlindnera_fabianii	0	0	0	0	0	0	0
k__Fungi;p__Ascomycota;c__Saccharomycetes;o__Saccharomycetales;f__Pichiaceae;g__Pichia;s__unidentified	0.00433338	0.00173969	0.00303653	0	3.50353e-05	0	1.16784e-05
k__Fungi;p__Ascomycota;c__Saccharomycetes;o__Saccharomycetales;f__Saccharomycetaceae;g__Citeromyces;__	0	0	0	0	0	0	0
k__Fungi;p__Ascomycota;c__Saccharomycetes;o__Saccharomycetales;f__Saccharomycetaceae;g__Kazachstania;s__Kazachstania_bovina	0	0	0	0	0	0	0
k__Fungi;p__Ascomycota;c__Saccharomycetes;o__Saccharomycetales;f__Saccharomycetaceae;g__Kazachstania;s__Kazachstania_humilis	0	0	0	0	0	0	0
k__Fungi;p__Ascomycota;c__Saccharomycetes;o__Saccharomycetales;f__Saccharomycetaceae;g__Kluyveromyces;s__Kluyveromyces_marxianus	0.00127609	0.00036512	0.000820603	0	0	0	0
k__Fungi;p__Ascomycota;c__Saccharomycetes;o__Saccharomycetales;f__Saccharomycetaceae;g__Saccharomyces;__	0	0	0	0	0	0	0
k__Fungi;p__Ascomycota;c__Saccharomycetes;o__Saccharomycetales;f__Saccharomycetaceae;g__Saccharomyces;s__Saccharomyces_cerevisiae	0	0.0108247	0.00541237	0	0	0	0
k__Fungi;p__Ascomycota;c__Saccharomycetes;o__Saccharomycetales;f__Saccharomycetaceae;g__Torulaspora;s__Torulaspora_delbrueckii	0	0	0	0	0	0	0
k__Fungi;p__Ascomycota;c__Saccharomycetes;o__Saccharomycetales;f__Saccharomycetales_fam_Incertae_sedis;g__Candida;s__Candida_albicans	0	0	0	0	0	0	0
k__Fungi;p__Ascomycota;c__Saccharomycetes;o__Saccharomycetales;f__Saccharomycetales_fam_Incertae_sedis;g__Candida;s__Candida_diddensiae	0	0	0	0	0	0	0
k__Fungi;p__Ascomycota;c__Saccharomycetes;o__Saccharomycetales;f__Saccharomycetales_fam_Incertae_sedis;g__Candida;s__Candida_ethanolica	0	0	0	0	0	0	0
k__Fungi;p__Ascomycota;c__Saccharomycetes;o__Saccharomycetales;f__Saccharomycetales_fam_Incertae_sedis;g__Candida;s__Candida_glabrata	0	0.000257732	0.000128866	0	0	0	0
k__Fungi;p__Ascomycota;c__Saccharomycetes;o__Saccharomycetales;f__Saccharomycetales_fam_Incertae_sedis;g__Candida;s__Candida_oceani	0	0	0	0	0	0	0
k__Fungi;p__Ascomycota;c__Saccharomycetes;o__Saccharomycetales;f__Saccharomycetales_fam_Incertae_sedis;g__Candida;s__Candida_orthopsilosis	0.00122292	0	0.000611458	0	0	0	0
k__Fungi;p__Ascomycota;c__Saccharomycetes;o__Saccharomycetales;f__Saccharomycetales_fam_Incertae_sedis;g__Candida;s__Candida_parapsilosis	0.00191413	0	0.000957065	0	0	0	0
k__Fungi;p__Ascomycota;c__Saccharomycetes;o__Saccharomycetales;f__Saccharomycetales_fam_Incertae_sedis;g__Candida;s__Candida_sake	0.000505118	0	0.000252559	0	0	0	0
k__Fungi;p__Ascomycota;c__Saccharomycetes;o__Saccharomycetales;f__Saccharomycetales_fam_Incertae_sedis;g__Candida;s__Candida_tropicalis	0.00789579	0.00631443	0.00710511	0	0	0	0
k__Fungi;p__Ascomycota;c__Saccharomycetes;o__Saccharomycetales;f__Saccharomycodaceae;__;__	0.00356241	0.000300687	0.00193155	0	0	0	0
k__Fungi;p__Ascomycota;c__Saccharomycetes;o__Saccharomycetales;f__Saccharomycodaceae;g__Hanseniaspora;__	0	0.000322165	0.000161082	0	0	0	0
k__Fungi;p__Ascomycota;c__Saccharomycetes;o__Saccharomycetales;f__Saccharomycodaceae;g__Hanseniaspora;s__unidentified	0.000212681	0	0.000106341	0	0	0	0
k__Fungi;p__Ascomycota;c__Saccharomycetes;o__Saccharomycetales;f__Trichomonascaceae;g__Blastobotrys;s__Blastobotrys_adeninivorans	0	0	0	0	0	0	0
k__Fungi;p__Ascomycota;c__Saccharomycetes;o__Saccharomycetales;f__Trichomonascaceae;g__Trichomonascus;s__Trichomonascus_apis	0	0	0	0	0	0	0
k__Fungi;p__Ascomycota;c__Saccharomycetes;o__Saccharomycetales;f__Trichomonascaceae;g__Zygoascus;s__Zygoascus_meyerae	0	0	0	0	0	0	0
k__Fungi;p__Ascomycota;c__Saccharomycetes;o__Saccharomycetales;f__unidentified;g__unidentified;s__unidentified	0	0	0	0	0	0	0
k__Fungi;p__Ascomycota;c__Sordariomycetes;__;__;__;__	0	0	0	0	0	0.000336927	0.000112309
k__Fungi;p__Ascomycota;c__Sordariomycetes;o__Branch06;f__unidentified;g__unidentified;s__unidentified	0	0	0	0	0	0	0
k__Fungi;p__Ascomycota;c__Sordariomycetes;o__Coniochaetales;f__Coniochaetaceae;__;__	0	0	0	0	0	0	0
k__Fungi;p__Ascomycota;c__Sordariomycetes;o__Coniochaetales;f__Coniochaetaceae;g__Coniochaeta;__	0	0	0	0	0	0	0
k__Fungi;p__Ascomycota;c__Sordariomycetes;o__Coniochaetales;f__Coniochaetaceae;g__Coniochaeta;s__Coniochaeta_cateniformis	0	0	0	0	0	0	0
k__Fungi;p__Ascomycota;c__Sordariomycetes;o__Coniochaetales;f__Coniochaetaceae;g__Coniochaeta;s__unidentified	0	0	0	0	0	0	0
k__Fungi;p__Ascomycota;c__Sordariomycetes;o__Diaporthales;f__Schizoparmaceae;g__unidentified;s__unidentified	0	0	0	0	0	0	0
k__Fungi;p__Ascomycota;c__Sordariomycetes;o__Diaporthales;f__Valsaceae;g__Cytospora;__	0	0	0	0	0	0	0
k__Fungi;p__Ascomycota;c__Sordariomycetes;o__Glomerellales;f__Plectosphaerellaceae;g__Sodiomyces;s__Sodiomyces_tronii	0	0	0	0	0	0	0
k__Fungi;p__Ascomycota;c__Sordariomycetes;o__Hypocreales;f__Hypocreales_fam_Incertae_sedis;g__Leucosphaerina;s__unidentified	0	0	0	0	0	0	0
k__Fungi;p__Ascomycota;c__Sordariomycetes;o__Hypocreales;f__Nectriaceae;g__Calonectria;__	0	0	0	0	0	0	0
k__Fungi;p__Ascomycota;c__Sordariomycetes;o__Hypocreales;f__Stachybotryaceae;g__Achroiostachys;__	0	0	0	0	0	0	0
k__Fungi;p__Ascomycota;c__Sordariomycetes;o__Hypocreales;f__Stachybotryaceae;g__Alfaria;__	0	0	0	0	0	0	0
k__Fungi;p__Ascomycota;c__Sordariomycetes;o__Hypocreales;f__Stachybotryaceae;g__Stachybotrys;s__Stachybotrys_chartarum	0	0	0	0	0	0	0
k__Fungi;p__Ascomycota;c__Sordariomycetes;o__Hypocreales;f__Stachybotryaceae;g__Stachybotrys;s__Stachybotrys_microspora	0	0	0	0	0	0	0
k__Fungi;p__Ascomycota;c__Sordariomycetes;o__Hypocreales;f__Stachybotryaceae;g__Stachybotrys;s__Stachybotrys_sansevieriae	0	0	0	0	0	0	0
k__Fungi;p__Ascomycota;c__Sordariomycetes;o__Hypocreales;f__Stachybotryaceae;g__Stachybotrys;s__unidentified	0	0	0	0	0	0	0
k__Fungi;p__Ascomycota;c__Sordariomycetes;o__Microascales;f__Microascaceae;__;__	0	0	0	0	0	0	0
k__Fungi;p__Ascomycota;c__Sordariomycetes;o__Microascales;f__Microascaceae;g__Kernia;s__Kernia_nitida	0	0	0	0	0	0	0
k__Fungi;p__Ascomycota;c__Sordariomycetes;o__Myrmecridiales;f__Myrmecridiaceae;g__Myrmecridium;s__Myrmecridium_schulzeri	0	0	0	0	0	0	0
k__Fungi;p__Ascomycota;c__Sordariomycetes;o__Sordariales;f__Chaetomiaceae;__;__	0	0.00216924	0.00108462	0	0.0017868	0.00132179	0.0010362
k__Fungi;p__Ascomycota;c__Sordariomycetes;o__Sordariales;f__Chaetomiaceae;g__Acrophialophora;s__unidentified	0	0	0	0	0	0	0
k__Fungi;p__Ascomycota;c__Sordariomycetes;o__Sordariales;f__Chaetomiaceae;g__Amesia;s__Amesia_nigricolor	0	0.000687285	0.000343643	0	0	0	0
k__Fungi;p__Ascomycota;c__Sordariomycetes;o__Sordariales;f__Chaetomiaceae;g__Myceliophthora;s__unidentified	0	0	0	0	0	0	0
k__Fungi;p__Ascomycota;c__Sordariomycetes;o__Sordariales;f__Chaetomiaceae;g__Mycothermus;s__Mycothermus_thermophilus	0	0	0	0	0	0	0
k__Fungi;p__Ascomycota;c__Sordariomycetes;o__Sordariales;f__Chaetomiaceae;g__Ovatospora;s__Ovatospora_unipora	0	0	0	0	0	0	0
k__Fungi;p__Ascomycota;c__Sordariomycetes;o__Sordariales;f__Chaetomiaceae;g__Thielavia;s__Thielavia_arenaria	0.00103682	0	0.00051841	0	0	0.00758086	0.00252695
k__Fungi;p__Ascomycota;c__Sordariomycetes;o__Sordariales;f__Chaetomiaceae;g__unidentified;s__unidentified	0	0	0	0	0.000245247	0.00368028	0.00130851
k__Fungi;p__Ascomycota;c__Sordariomycetes;o__Sordariales;f__Chaetomiaceae;g__Zopfiella;__	0	0	0	0	0	0	0
k__Fungi;p__Ascomycota;c__Sordariomycetes;o__Sordariales;f__Chaetomiaceae;g__Zopfiella;s__unidentified	0.000664628	0	0.000332314	0	0	0	0
k__Fungi;p__Ascomycota;c__Sordariomycetes;o__Sordariales;f__Chaetomiaceae;g__Zopfiella;s__Zopfiella_marina	0	0	0	0	0	0	0
k__Fungi;p__Ascomycota;c__Sordariomycetes;o__Sordariales;f__Lasiosphaeriaceae;g__Cladorrhinum;__	0	0	0	0	0	0	0
k__Fungi;p__Ascomycota;c__Sordariomycetes;o__Sordariales;f__Lasiosphaeriaceae;g__Podospora;__	0	0	0	0	0	0	0
k__Fungi;p__Ascomycota;c__Sordariomycetes;o__Sordariales;f__Sordariaceae;g__Neurospora;__	0	0	0	0	0	0	0
k__Fungi;p__Ascomycota;c__Sordariomycetes;o__Sordariales;f__Sordariaceae;g__Neurospora;s__Neurospora_crassa	0.000425362	0	0.000212681	0	0	0	0
k__Fungi;p__Ascomycota;c__Sordariomycetes;o__Sordariales;f__Sordariaceae;g__unidentified;s__unidentified	0	0	0	0	0	0	0
k__Fungi;p__Ascomycota;c__Sordariomycetes;o__Sordariales;f__Sordariales_fam_Incertae_sedis;g__Remersonia;s__Remersonia_thermophila	0	0	0	0	0	0	0
k__Fungi;p__Ascomycota;c__Sordariomycetes;o__Trichosphaeriales;f__Trichosphaeriaceae;g__Nigrospora;__	0	0	0	0	0	0	0
k__Fungi;p__Ascomycota;c__Sordariomycetes;o__Trichosphaeriales;f__Trichosphaeriaceae;g__Nigrospora;s__Nigrospora_oryzae	0.000505118	0	0.000252559	0	8.1749e-05	0	2.72497e-05
k__Fungi;p__Ascomycota;c__Sordariomycetes;o__Xylariales;f__Bartaliniaceae;__;__	0	0	0	0	0	0	0
k__Fungi;p__Ascomycota;c__Sordariomycetes;o__Xylariales;f__Coniocessiaceae;g__Coniocessia;s__Coniocessia_maxima	0	0	0	0	0	0	0
k__Fungi;p__Ascomycota;c__Sordariomycetes;o__Xylariales;f__Diatrypaceae;g__Diatrype;s__Diatrype_stigma	0	0	0	0	0	0	0
k__Fungi;p__Ascomycota;c__Sordariomycetes;o__Xylariales;f__Diatrypaceae;g__Monosporascus;s__unidentified	0	0	0	0	0	0	0
k__Fungi;p__Ascomycota;c__Sordariomycetes;o__Xylariales;f__Microdochiaceae;g__Gyrothrix;s__Gyrothrix_verticiclada	0	0	0	0	0	0	0
k__Fungi;p__Ascomycota;c__Sordariomycetes;o__Xylariales;f__Microdochiaceae;g__Idriella;s__unidentified	0	0	0	0	0	0	0
k__Fungi;p__Ascomycota;c__Sordariomycetes;o__Xylariales;f__Microdochiaceae;g__Microdochium;__	0	0	0	0	0	0	0
k__Fungi;p__Ascomycota;c__Sordariomycetes;o__Xylariales;f__Xylariaceae;g__Ascotricha;s__Ascotricha_guamensis	0	0	0	0	0	0	0
k__Fungi;p__Ascomycota;c__Sordariomycetes;o__Xylariales;f__Xylariaceae;g__Biscogniauxia;s__unidentified	0.000345607	0	0.000172803	0	0	0	0
k__Fungi;p__Ascomycota;c__Sordariomycetes;o__Xylariales;f__Xylariaceae;g__Hypocopra;s__Hypocopra_rostrata	0	0	0	0	0	0	0
k__Fungi;p__Ascomycota;c__Sordariomycetes;o__Xylariales;f__Xylariaceae;g__Hypoxylon;s__Hypoxylon_griseobrunneum	0	0	0	0	0	0	0
k__Fungi;p__Ascomycota;c__Sordariomycetes;o__Xylariales;f__Xylariaceae;g__Xylaria;s__unidentified	0	0	0	0	0	0	0
k__Fungi;p__Ascomycota;c__Sordariomycetes;o__Xylariales;f__Xylariaceae;g__Xylaria;s__Xylaria_acuminatilongissima	0	0	0	0	0	0	0
k__Fungi;p__Ascomycota;c__unidentified;o__unidentified;f__unidentified;g__unidentified;s__unidentified	0	0	0	0	0	0	0
k__Fungi;p__Ascomycota;c__Xylonomycetes;o__Symbiotaphrinales;f__Symbiotaphrinaceae;g__Symbiotaphrina;s__Symbiotaphrina_buchneri	0	0	0	0	0	0	0
k__Fungi;p__Basidiomycota;__;__;__;__;__	0.000478533	0	0.000239266	0	0	0	0
k__Fungi;p__Basidiomycota;c__Agaricomycetes;o__Agaricales;__;__;__	0.000398777	0	0.000199389	0	2.33568e-05	0.00542971	0.00181769
k__Fungi;p__Basidiomycota;c__Agaricomycetes;o__Agaricales;f__Agaricaceae;__;__	0	0	0	0	0	0.00107558	0.000358525
k__Fungi;p__Basidiomycota;c__Agaricomycetes;o__Agaricales;f__Agaricaceae;g__Agaricus;s__Agaricus_bitorquis	0	0	0	0	0	0	0
k__Fungi;p__Basidiomycota;c__Agaricomycetes;o__Agaricales;f__Agaricaceae;g__Agaricus;s__unidentified	0	0	0	0	0	0	0
k__Fungi;p__Basidiomycota;c__Agaricomycetes;o__Agaricales;f__Agaricaceae;g__Coprinus;s__Coprinus_annuloporus	0	0	0	0	0	0	0
k__Fungi;p__Basidiomycota;c__Agaricomycetes;o__Agaricales;f__Agaricaceae;g__Coprinus;s__Coprinus_cordisporus	0	0	0	0	0	0	0
k__Fungi;p__Basidiomycota;c__Agaricomycetes;o__Agaricales;f__Agaricaceae;g__Coprinus;s__Coprinus_vosoustii	0	0	0	0	0	0.00606469	0.00202156
k__Fungi;p__Basidiomycota;c__Agaricomycetes;o__Agaricales;f__Agaricaceae;g__Tulostoma;s__Tulostoma_beccarianum	0	0	0	0	0	0	0
k__Fungi;p__Basidiomycota;c__Agaricomycetes;o__Agaricales;f__Agaricaceae;g__Tulostoma;s__Tulostoma_pseudopulchellum	0	0	0	0	0	0	0
k__Fungi;p__Basidiomycota;c__Agaricomycetes;o__Agaricales;f__Bolbitiaceae;g__Agrocybe;s__Agrocybe_pediades	0	0	0	0	0	0	0
k__Fungi;p__Basidiomycota;c__Agaricomycetes;o__Agaricales;f__Bolbitiaceae;g__Conocybe;__	0	0	0	0	0	0	0
k__Fungi;p__Basidiomycota;c__Agaricomycetes;o__Agaricales;f__Bolbitiaceae;g__Panaeolus;s__Panaeolus_papilionaceus	0	0	0	0	0	0	0
k__Fungi;p__Basidiomycota;c__Agaricomycetes;o__Agaricales;f__Inocybaceae;g__Inocybe;s__Inocybe_vulpinella	0	0	0	0	0	0	0
k__Fungi;p__Basidiomycota;c__Agaricomycetes;o__Agaricales;f__Lycoperdaceae;__;__	0	0	0	0	0	6.47937e-05	2.15979e-05
k__Fungi;p__Basidiomycota;c__Agaricomycetes;o__Agaricales;f__Lycoperdaceae;g__Calvatia;s__unidentified	0	0	0	0	0	0	0
k__Fungi;p__Basidiomycota;c__Agaricomycetes;o__Agaricales;f__Omphalotaceae;g__Omphalotus;s__Omphalotus_olearius	0	0	0	0	0	0	0
k__Fungi;p__Basidiomycota;c__Agaricomycetes;o__Agaricales;f__Phelloriniaceae;g__Phellorinia;s__Phellorinia_herculeana	0	0	0	0	0	0	0
k__Fungi;p__Basidiomycota;c__Agaricomycetes;o__Agaricales;f__Physalacriaceae;g__Cryptomarasmius;s__Cryptomarasmius_corbariensis	0	0	0	0	0	0	0
k__Fungi;p__Basidiomycota;c__Agaricomycetes;o__Agaricales;f__Pleurotaceae;g__Hohenbuehelia;s__Hohenbuehelia_portegna	0	0	0	0	0	0	0
k__Fungi;p__Basidiomycota;c__Agaricomycetes;o__Agaricales;f__Pleurotaceae;g__Pleurotus;s__Pleurotus_ostreatus	0.00116975	0	0.000584873	0	0	0	0
k__Fungi;p__Basidiomycota;c__Agaricomycetes;o__Agaricales;f__Pleurotaceae;g__unidentified;s__unidentified	0	0	0	0	0	0	0
k__Fungi;p__Basidiomycota;c__Agaricomycetes;o__Agaricales;f__Pluteaceae;g__Volvariella;s__Volvariella_murinella	0	0	0	0	0	0	0
k__Fungi;p__Basidiomycota;c__Agaricomycetes;o__Agaricales;f__Pluteaceae;g__Volvopluteus;s__Volvopluteus_earlei	0	0	0	0	0	0	0
k__Fungi;p__Basidiomycota;c__Agaricomycetes;o__Agaricales;f__Psathyrellaceae;__;__	0	0	0	0	0	0	0
k__Fungi;p__Basidiomycota;c__Agaricomycetes;o__Agaricales;f__Psathyrellaceae;g__Coprinellus;__	0	0	0	0	0	0	0
k__Fungi;p__Basidiomycota;c__Agaricomycetes;o__Agaricales;f__Psathyrellaceae;g__Coprinellus;s__Coprinellus_marculentus	0	0	0	0	0	0	0
k__Fungi;p__Basidiomycota;c__Agaricomycetes;o__Agaricales;f__Psathyrellaceae;g__Coprinellus;s__Coprinellus_radians	0	0	0	0	0	0	0
k__Fungi;p__Basidiomycota;c__Agaricomycetes;o__Agaricales;f__Psathyrellaceae;g__Coprinopsis;__	0	0	0	0	0	0	0
k__Fungi;p__Basidiomycota;c__Agaricomycetes;o__Agaricales;f__Psathyrellaceae;g__Coprinopsis;s__unidentified	0	0	0	0	0	0.156464	0.0521546
k__Fungi;p__Basidiomycota;c__Agaricomycetes;o__Agaricales;f__Psathyrellaceae;g__Parasola;s__Parasola_auricoma	0	0	0	0	0	0	0
k__Fungi;p__Basidiomycota;c__Agaricomycetes;o__Agaricales;f__Psathyrellaceae;g__Psathyrella;__	0	0	0	0	0	0	0
k__Fungi;p__Basidiomycota;c__Agaricomycetes;o__Agaricales;f__Strophariaceae;g__Psilocybe;s__Psilocybe_coprophila	0	0	0	0	0	0	0
k__Fungi;p__Basidiomycota;c__Agaricomycetes;o__Agaricales;f__Tricholomataceae;__;__	0.0693075	0	0.0346537	0	0	0	0
k__Fungi;p__Basidiomycota;c__Agaricomycetes;o__Agaricales;f__Tricholomataceae;g__Tricholoma;__	0	0	0	0	0	0	0
k__Fungi;p__Basidiomycota;c__Agaricomycetes;o__Agaricales;f__unidentified;g__unidentified;s__unidentified	0.0116975	0	0.00584873	0	0	0.000116629	3.88762e-05
k__Fungi;p__Basidiomycota;c__Agaricomycetes;o__Auriculariales;f__Hyaloriaceae;g__Myxarium;s__Myxarium_hyalinum	0	0	0	0	0	0	0
k__Fungi;p__Basidiomycota;c__Agaricomycetes;o__Auriculariales;f__unidentified;g__unidentified;s__unidentified	0	0	0	0	0	0	0
k__Fungi;p__Basidiomycota;c__Agaricomycetes;o__Boletales;f__Coniophoraceae;g__Coniophora;s__unidentified	0	0	0	0	0	0	0
k__Fungi;p__Basidiomycota;c__Agaricomycetes;o__Cantharellales;f__Cantharellales_fam_Incertae_sedis;g__Sistotrema;s__Sistotrema_adnatum	0	0	0	0	0	0	0
k__Fungi;p__Basidiomycota;c__Agaricomycetes;o__Cantharellales;f__Cantharellales_fam_Incertae_sedis;g__unidentified;s__unidentified	0.00151535	0	0.000757676	0	0	0	0
k__Fungi;p__Basidiomycota;c__Agaricomycetes;o__Cantharellales;f__Ceratobasidiaceae;g__Waitea;s__Waitea_circinata	0	0	0	0	0	0	0
k__Fungi;p__Basidiomycota;c__Agaricomycetes;o__Cantharellales;f__Ceratobasidiaceae;g__Waitea;s__Waitea_circinata_var._circinata	0	0	0	0	0	0	0
k__Fungi;p__Basidiomycota;c__Agaricomycetes;o__Cantharellales;f__Tulasnellaceae;g__unidentified;s__unidentified	0	0	0	0	0	0	0
k__Fungi;p__Basidiomycota;c__Agaricomycetes;o__Geastrales;f__Sphaerobolaceae;g__Sphaerobolus;s__Sphaerobolus_ingoldii	0	0	0	0	0	0	0
k__Fungi;p__Basidiomycota;c__Agaricomycetes;o__Hymenochaetales;f__Schizoporaceae;g__Xylodon;s__Xylodon_erastii	0	0.000236254	0.000118127	0	0	0	0
k__Fungi;p__Basidiomycota;c__Agaricomycetes;o__Phallales;f__Phallaceae;g__Itajahya;s__Itajahya_rosea	0	0	0	0	0	0	0
k__Fungi;p__Basidiomycota;c__Agaricomycetes;o__Polyporales;f__Meruliaceae;g__Hydnophlebia;s__unidentified	0	0	0	0	0	0.000194381	6.47937e-05
k__Fungi;p__Basidiomycota;c__Agaricomycetes;o__Polyporales;f__Meruliaceae;g__Phanerochaete;s__Phanerochaete_chrysosporium	0	0	0	0	0	0	0
k__Fungi;p__Basidiomycota;c__Agaricomycetes;o__Polyporales;f__Meruliaceae;g__Phanerochaete;s__Phanerochaete_tuberculata	0	0	0	0	0	0	0
k__Fungi;p__Basidiomycota;c__Agaricomycetes;o__Polyporales;f__Meruliaceae;g__Porostereum;s__unidentified	0	0	0	0	0	0	0
k__Fungi;p__Basidiomycota;c__Agaricomycetes;o__Russulales;f__Peniophoraceae;g__Peniophora;s__Peniophora_cinerea	0	0	0	0	0	0	0
k__Fungi;p__Basidiomycota;c__Agaricomycetes;o__Russulales;f__Peniophoraceae;g__unidentified;s__unidentified	0	0	0	0	0	0.000116629	3.88762e-05
k__Fungi;p__Basidiomycota;c__Agaricomycetes;o__Sebacinales;f__unidentified;g__unidentified;s__unidentified	0	0	0	0	0	0	0
k__Fungi;p__Basidiomycota;c__Cystobasidiomycetes;o__Cystobasidiales;f__Cystobasidiaceae;g__Cystobasidium;s__Cystobasidium_benthicum	0	0	0	0	0	0	0
k__Fungi;p__Basidiomycota;c__Cystobasidiomycetes;o__Cystobasidiales;f__Cystobasidiaceae;g__Cystobasidium;s__unidentified	0	0	0	0	0	0	0
k__Fungi;p__Basidiomycota;c__Cystobasidiomycetes;o__Cystobasidiomycetes_ord_Incertae_sedis;f__Buckleyzymaceae;g__Buckleyzyma;__	0	0	0	0	0	0	0
k__Fungi;p__Basidiomycota;c__Cystobasidiomycetes;o__Cystobasidiomycetes_ord_Incertae_sedis;f__Buckleyzymaceae;g__Buckleyzyma;s__Buckleyzyma_armeniaca	0	0	0	0	0	0	0
k__Fungi;p__Basidiomycota;c__Cystobasidiomycetes;o__Cystobasidiomycetes_ord_Incertae_sedis;f__Buckleyzymaceae;g__Buckleyzyma;s__Buckleyzyma_phyllomatis	0	0	0	0	0	0	0
k__Fungi;p__Basidiomycota;c__Malasseziomycetes;o__Malasseziales;f__Malasseziaceae;g__Malassezia;__	0	0	0	0	0	0	0
k__Fungi;p__Basidiomycota;c__Malasseziomycetes;o__Malasseziales;f__unidentified;g__unidentified;s__unidentified	0	0	0	0	0	0	0
k__Fungi;p__Basidiomycota;c__Microbotryomycetes;o__Sporidiobolales;f__Sporidiobolaceae;g__Rhodosporidiobolus;__	0	0	0	0	0	0	0
k__Fungi;p__Basidiomycota;c__Microbotryomycetes;o__Sporidiobolales;f__Sporidiobolaceae;g__Rhodosporidiobolus;s__Rhodosporidiobolus_fluvialis	0	0	0	0	0	0	0
k__Fungi;p__Basidiomycota;c__Microbotryomycetes;o__Sporidiobolales;f__Sporidiobolaceae;g__Rhodotorula;s__Rhodotorula_araucariae	0	0	0	0	0	0	0
k__Fungi;p__Basidiomycota;c__Microbotryomycetes;o__Sporidiobolales;f__Sporidiobolaceae;g__Rhodotorula;s__Rhodotorula_mucilaginosa	0.00087731	0	0.000438655	0	0	0	0
k__Fungi;p__Basidiomycota;c__Microbotryomycetes;o__Sporidiobolales;f__Sporidiobolaceae;g__Rhodotorula;s__Rhodotorula_toruloides	0	0	0	0	0	0	0
k__Fungi;p__Basidiomycota;c__Microbotryomycetes;o__Sporidiobolales;f__Sporidiobolaceae;g__Sporobolomyces;__	0	0	0	0	0	0	0
k__Fungi;p__Basidiomycota;c__Microbotryomycetes;o__Sporidiobolales;f__Sporidiobolaceae;g__Sporobolomyces;s__Sporobolomyces_roseus	0.00202047	0	0.00101024	0	0	0	0
k__Fungi;p__Basidiomycota;c__Microbotryomycetes;o__Sporidiobolales;f__Sporidiobolaceae;g__Sporobolomyces;s__Sporobolomyces_ruberrimus	0	0	0	0	0	0	0
k__Fungi;p__Basidiomycota;c__Microbotryomycetes;o__Sporidiobolales;f__Sporidiobolaceae;g__unidentified;s__unidentified	0.000505118	0	0.000252559	0	0	0	0
k__Fungi;p__Basidiomycota;c__Tremellomycetes;o__Filobasidiales;f__Filobasidiaceae;g__Filobasidium;s__Filobasidium_wieringae	0.000717799	0	0.000358899	0	0	0	0
k__Fungi;p__Basidiomycota;c__Tremellomycetes;o__Filobasidiales;f__Filobasidiaceae;g__Naganishia;s__Naganishia_diffluens	0.00111658	0	0.000558288	0	0	0.00020734	6.91133e-05
k__Fungi;p__Basidiomycota;c__Tremellomycetes;o__Tremellales;__;__;__	0	0	0	0	0	0	0
k__Fungi;p__Basidiomycota;c__Tremellomycetes;o__Tremellales;f__Bulleribasidiaceae;g__Vishniacozyma;__	0	0	0	0	0	0	0
k__Fungi;p__Basidiomycota;c__Tremellomycetes;o__Tremellales;f__Bulleribasidiaceae;g__Vishniacozyma;s__Vishniacozyma_dimennae	0	0	0	0	0	0	0
k__Fungi;p__Basidiomycota;c__Tremellomycetes;o__Tremellales;f__Bulleribasidiaceae;g__Vishniacozyma;s__Vishniacozyma_heimaeyensis	0	0	0	0	0	0	0
k__Fungi;p__Basidiomycota;c__Tremellomycetes;o__Tremellales;f__Cryptococcaceae;g__Kwoniella;__	0	0	0	0	0	0	0
k__Fungi;p__Basidiomycota;c__Tremellomycetes;o__Tremellales;f__Cryptococcaceae;g__Kwoniella;s__Kwoniella_heveanensis	0	0	0	0	0	0	0
k__Fungi;p__Basidiomycota;c__Tremellomycetes;o__Tremellales;f__Cryptococcaceae;g__Kwoniella;s__Kwoniella_mangrovensis	0	0	0	0	0	0	0
k__Fungi;p__Basidiomycota;c__Tremellomycetes;o__Tremellales;f__Rhynchogastremataceae;g__Papiliotrema;s__Papiliotrema_laurentii	0	0	0	0	0	0	0
k__Fungi;p__Basidiomycota;c__Tremellomycetes;o__Tremellales;f__Rhynchogastremataceae;g__Papiliotrema;s__Papiliotrema_pseudoalba	0	0	0	0	0	0	0
k__Fungi;p__Basidiomycota;c__Tremellomycetes;o__Tremellales;f__Rhynchogastremataceae;g__Papiliotrema;s__Papiliotrema_terrestris	0.00103682	0	0.00051841	0	0	0	0
k__Fungi;p__Basidiomycota;c__Tremellomycetes;o__Tremellales;f__Tremellaceae;g__Cryptococcus;s__Cryptococcus_cuniculi	0	0	0	0	0	0	0
k__Fungi;p__Basidiomycota;c__Tremellomycetes;o__Tremellales;f__Trimorphomycetaceae;g__Saitozyma;s__Saitozyma_paraflava	0	0	0	0	0	0	0
k__Fungi;p__Basidiomycota;c__Tremellomycetes;o__Tremellales;f__Trimorphomycetaceae;g__Saitozyma;s__unidentified	0	0	0	0	0	0	0
k__Fungi;p__Basidiomycota;c__Tremellomycetes;o__Trichosporonales;f__Trichosporonaceae;g__Cutaneotrichosporon;s__Cutaneotrichosporon_curvatus	0	0	0	0	0	0	0
k__Fungi;p__Basidiomycota;c__Tremellomycetes;o__Trichosporonales;f__Trichosporonaceae;g__Trichosporon;s__Trichosporon_dohaense	0	0	0	0	0	0	0
k__Fungi;p__Basidiomycota;c__Tremellomycetes;o__unidentified;f__unidentified;g__unidentified;s__unidentified	0	0	0	0	0	0	0
k__Fungi;p__Basidiomycota;c__Ustilaginomycetes;o__Ustilaginales;__;__;__	0	0	0	0	0	0	0
k__Fungi;p__Basidiomycota;c__Ustilaginomycetes;o__Ustilaginales;f__Ustilaginaceae;g__Anthracocystis;s__Anthracocystis_flocculosa	0.00106341	0	0.000531703	0	0	0	0
k__Fungi;p__Basidiomycota;c__Ustilaginomycetes;o__Ustilaginales;f__Ustilaginaceae;g__Anthracocystis;s__unidentified	0	0	0	0	0	0	0
k__Fungi;p__Basidiomycota;c__Ustilaginomycetes;o__Ustilaginales;f__Ustilaginaceae;g__Moesziomyces;__	0	0	0	0	0.000116784	0	3.89281e-05
k__Fungi;p__Basidiomycota;c__Ustilaginomycetes;o__Ustilaginales;f__Ustilaginaceae;g__Ustilago;s__Ustilago_maydis	0.000398777	0	0.000199389	0	0	0	0
k__Fungi;p__Basidiomycota;c__Ustilaginomycetes;o__Ustilaginales;f__Ustilaginaceae;g__Ustilago;s__Ustilago_sporoboli-indici	0	0	0	0	0	0	0
k__Fungi;p__Basidiomycota;c__Ustilaginomycetes;o__Ustilaginales;f__Ustilaginaceae;g__Ustilago;s__Ustilago_trichophora	0	0	0	0	0	0	0
k__Fungi;p__Basidiomycota;c__Ustilaginomycetes;o__Ustilaginales;f__Ustilaginaceae;g__Ustilago;s__Ustilago_xerochloae	0	0	0	0	0	0	0
k__Fungi;p__Basidiomycota;c__Wallemiomycetes;o__Wallemiales;f__Wallemiaceae;g__Wallemia;__	0	0	0	0	0	0	0
k__Fungi;p__Basidiomycota;c__Wallemiomycetes;o__Wallemiales;f__Wallemiaceae;g__Wallemia;s__Wallemia_canadensis	0	0	0	0	0	0	0
k__Fungi;p__Basidiomycota;c__Wallemiomycetes;o__Wallemiales;f__Wallemiaceae;g__Wallemia;s__Wallemia_hederae	0	0	0	0	0	0	0
k__Fungi;p__Basidiomycota;c__Wallemiomycetes;o__Wallemiales;f__Wallemiaceae;g__Wallemia;s__Wallemia_ichthyophaga	0	0	0	0	0	0	0
k__Fungi;p__Basidiomycota;c__Wallemiomycetes;o__Wallemiales;f__Wallemiaceae;g__Wallemia;s__Wallemia_muriae	0	0	0	0	0	0	0
k__Fungi;p__Calcarisporiellomycota;c__Calcarisporiellomycetes;o__Calcarisporiellales;f__Calcarisporiellaceae;g__Calcarisporiella;s__Calcarisporiella_thermophila	0	0	0	0	0	0	0
k__Fungi;p__Chytridiomycota;__;__;__;__;__	0	0	0	0	0	0	0
k__Fungi;p__Chytridiomycota;c__Spizellomycetes;o__Spizellomycetales;f__Spizellomycetaceae;g__Spizellomyces;s__Spizellomyces_dolichospermus	0	0	0	0	0	0	0
k__Fungi;p__Chytridiomycota;c__Spizellomycetes;o__Spizellomycetales;f__Spizellomycetaceae;g__unidentified;s__unidentified	0	0	0	0	0	0	0
k__Fungi;p__Chytridiomycota;c__unidentified;o__unidentified;f__unidentified;g__unidentified;s__unidentified	0	0	0	0	0	0	0
k__Fungi;p__Glomeromycota;c__Glomeromycetes;o__Glomerales;f__Glomeraceae;__;__	0	0	0	0	0	0	0
k__Fungi;p__Glomeromycota;c__Glomeromycetes;o__Glomerales;f__Glomeraceae;g__unidentified;s__unidentified	0	0	0	0	0	0	0
k__Fungi;p__Glomeromycota;c__Paraglomeromycetes;o__unidentified;f__unidentified;g__unidentified;s__unidentified	0	0	0	0	0	0	0
k__Fungi;p__Mortierellomycota;__;__;__;__;__	0	0	0	0	0	0	0
k__Fungi;p__Mortierellomycota;c__Mortierellomycetes;o__Mortierellales;__;__;__	0	0	0	0	0.000105106	0	3.50353e-05
k__Fungi;p__Mortierellomycota;c__Mortierellomycetes;o__Mortierellales;f__Mortierellaceae;g__Mortierella;__	0	0	0	0	0	0	0
k__Fungi;p__Mortierellomycota;c__Mortierellomycetes;o__Mortierellales;f__Mortierellaceae;g__Mortierella;s__Mortierella_oligospora	0	0	0	0	0	0	0
k__Fungi;p__Mortierellomycota;c__Mortierellomycetes;o__Mortierellales;f__Mortierellaceae;g__Mortierella;s__Mortierella_wolfii	0	0	0	0	0	0	0
k__Fungi;p__Mortierellomycota;c__Mortierellomycetes;o__Mortierellales;f__Mortierellaceae;g__Mortierella;s__unidentified	0	0	0	0	0	0	0
k__Fungi;p__Mortierellomycota;c__unidentified;o__unidentified;f__unidentified;g__unidentified;s__unidentified	0	0	0	0	0	0	0
k__Fungi;p__Mucoromycota;c__Mucoromycetes;o__Mucorales;f__Choanephoraceae;__;__	0	0	0	0	0	0	0
k__Fungi;p__Mucoromycota;c__Mucoromycetes;o__Mucorales;f__Choanephoraceae;g__Blakeslea;s__Blakeslea_trispora	0	0	0	0	0	0	0
k__Fungi;p__Mucoromycota;c__Mucoromycetes;o__Mucorales;f__Choanephoraceae;g__Choanephora;s__Choanephora_cucurbitarum	0	0	0	0	4.67137e-05	0	1.55712e-05
k__Fungi;p__Mucoromycota;c__Mucoromycetes;o__Mucorales;f__Choanephoraceae;g__Choanephora;s__Choanephora_infundibulifera	0	0	0	0	0	0	0
k__Fungi;p__Mucoromycota;c__Mucoromycetes;o__Mucorales;f__Cunninghamellaceae;g__Cunninghamella;s__unidentified	0	0	0	0	0	0	0
k__Fungi;p__Mucoromycota;c__Mucoromycetes;o__Mucorales;f__Lichtheimiaceae;g__Lichtheimia;s__Lichtheimia_ramosa	0	0	0	0	0	0	0
k__Fungi;p__Mucoromycota;c__Mucoromycetes;o__Mucorales;f__Mucoraceae;g__Mucor;s__Mucor_circinelloides	0	0	0	0	0	0	0
k__Fungi;p__Mucoromycota;c__Mucoromycetes;o__Mucorales;f__Mucoraceae;g__Mucor;s__Mucor_indicus	0	0	0	0	0	0	0
k__Fungi;p__Mucoromycota;c__Mucoromycetes;o__Mucorales;f__Mycotyphaceae;g__Mycotypha;s__Mycotypha_microspora	0	0	0	0	0	0	0
k__Fungi;p__Mucoromycota;c__Mucoromycetes;o__Mucorales;f__Pilobolaceae;g__Pilobolus;s__Pilobolus_crystallinus	0	0	0	0	0	0	0
k__Fungi;p__Mucoromycota;c__Mucoromycetes;o__Mucorales;f__Rhizopodaceae;g__Rhizopus;s__Rhizopus_arrhizus	0.00098365	0.000193299	0.000588475	0	0	0	0
k__Fungi;p__Mucoromycota;c__Mucoromycetes;o__Mucorales;f__Rhizopodaceae;g__Rhizopus;s__Rhizopus_microsporus	0	0	0	0	0	0	0
k__Fungi;p__Neocallimastigomycota;c__Neocallimastigomycetes;o__Neocallimastigales;f__Neocallimastigaceae;g__Anaeromyces;__	0	0	0	0	0	0	0
k__Fungi;p__Neocallimastigomycota;c__Neocallimastigomycetes;o__Neocallimastigales;f__Neocallimastigaceae;g__Anaeromyces;s__unidentified	0	0	0	0	0	0	0
k__Fungi;p__Neocallimastigomycota;c__Neocallimastigomycetes;o__Neocallimastigales;f__Neocallimastigaceae;g__Oontomyces;s__Oontomyces_anksri	0	0	0	0	0	0	0
k__Fungi;p__Neocallimastigomycota;c__Neocallimastigomycetes;o__Neocallimastigales;f__Neocallimastigaceae;g__unidentified;s__unidentified	0	0.00109536	0.00054768	0	0	0	0
k__Fungi;p__Rozellomycota;c__Rozellomycotina_cls_Incertae_sedis;o__Branch03;f__unidentified;g__unidentified;s__unidentified	0	0	0	0	0	0	0
k__Fungi;p__Rozellomycota;c__unidentified;o__unidentified;f__unidentified;g__unidentified;s__unidentified	0	0	0	0	0	0	0
Unassigned;__;__;__;__;__;__	0.000132926	0	6.64628e-05	0	0	0	0

## Sheet: Table S1f
#ASV ID	7BG-ITS2	15BG-ITS2	21BG-ITS2	18BG-ITS2	5BG-ITS2
k__Fungi;p__Ascomycota;c__Sordariomycetes;o__Sordariales;f__Sordariales_fam_Incertae_sedis;g__Madurella;s__Madurella_mycetomatis	0.0395837	0.322426	0.806526	0	0.00417485
k__Fungi;p__Ascomycota;c__Dothideomycetes;o__Pleosporales;f__Pleosporaceae;g__Alternaria;s__Alternaria_alternata	0	0	0.0909616	0	0
k__Fungi;p__Ascomycota;c__Dothideomycetes;o__Pleosporales;f__Pleosporaceae;g__Exserohilum;s__Exserohilum_rostratum	0.000266856	0	0.017326	0.000876292	0
k__Fungi;p__Ascomycota;c__Dothideomycetes;o__Capnodiales;f__Cladosporiaceae;g__Cladosporium;__	0.00244618	0	0.00693041	0	0
k__Fungi;p__Ascomycota;c__Sordariomycetes;o__Hypocreales;f__Hypocreales_fam_Incertae_sedis;g__Acremonium;s__Acremonium_alternatum	0	0	0	0	0.986002
k__Fungi;p__Ascomycota;c__Sordariomycetes;o__Hypocreales;f__Nectriaceae;g__Fusarium;__	0	0	0	0	0.00294695
k__Fungi;p__Ascomycota;c__Dothideomycetes;o__Pleosporales;f__Trematosphaeriaceae;g__Falciformispora;s__Falciformispora_senegalensis	0	0	0	0.0247477	0
k__Fungi;p__Ascomycota;c__Eurotiomycetes;o__Eurotiales;f__Aspergillaceae;g__Aspergillus;s__unidentified	0	0	0.00288767	0	0
k__Fungi;p__Basidiomycota;c__Tremellomycetes;o__Filobasidiales;f__Filobasidiaceae;g__Naganishia;s__Naganishia_albida	0.000355809	0.611333	0	0.0037469	0
k__Fungi;p__Basidiomycota;c__Cystobasidiomycetes;o__Cystobasidiales;f__Cystobasidiaceae;g__Cystobasidium;s__unidentified	0.955702	0.0351157	0.00866301	0.96794	0
k__Fungi;p__Basidiomycota;c__Malasseziomycetes;o__Malasseziales;f__Malasseziaceae;g__Malassezia;s__Malassezia_globosa	0	0.0127694	0.00519781	0.000120868	0
k__Fungi;p__Ascomycota;c__Saccharomycetes;o__Saccharomycetales;f__Debaryomycetaceae;g__Debaryomyces;s__Debaryomyces_prosopidis	0	0.0111732	0	0	0
k__Fungi;p__Basidiomycota;c__Malasseziomycetes;o__Malasseziales;f__Malasseziaceae;g__Malassezia;s__Malassezia_restricta	0.000266856	0.00718276	0.0254115	0.000211519	0
k__Fungi;p__Ascomycota;c__Sordariomycetes;o__Sordariales;f__Chaetomiaceae;g__Subramaniula;s__Subramaniula_asteroides	0.00137876	0	0.0228126	0	0.00540275
k__Fungi;p__Ascomycota;c__Dothideomycetes;o__Dothideales;f__Aureobasidiaceae;__;__	0	0	0.0043315	0.0016015	0
k__Fungi;__;__;__;__;__;__	0	0	0.00375397	0	0
k__Fungi;p__unidentified;c__unidentified;o__unidentified;f__unidentified;g__unidentified;s__unidentified	0	0	0.00317644	0	0
k__Fungi;p__Ascomycota;c__Dothideomycetes;o__Venturiales;f__Sympoventuriaceae;g__unidentified;s__unidentified	0	0	0.00202137	0	0
k__Fungi;p__Basidiomycota;c__Agaricomycetes;o__Agaricales;f__Inocybaceae;g__Inocybe;s__Inocybe_vulpinella	0	0	0	0	0.00147348
k__Fungi;p__Basidiomycota;c__Agaricomycetes;o__Cantharellales;f__Cantharellales_fam_Incertae_sedis;g__Sistotrema;s__Sistotrema_adnatum	0	0	0	0.000634556	0
k__Fungi;p__Basidiomycota;c__Tremellomycetes;o__Tremellales;f__Bulleribasidiaceae;g__Vishniacozyma;__	0	0	0	0.000120868	0
In bold, BGs from patients with M. mycetomatis diagnosis by metagenomics.
in grey backgrown, species previously associated to eumycetoma
In red, eumycetoma-associated species not found in the enviroment

## Sheet: Table S1g
ANOVA One-Way Analysis of Variance	Group 1	Group 2	P-value	ANOVA One-Way Analysis of Variance
AVG	% of sequence in house of patients with M.m eumycetoma	% of sequences in house of patients withnon-M.m eumycetoma
M.mycetomatis	0.2,6.34,5.27,5.02,2.55	2.23,0.59,0.17,1.1	0.0669	No significant difference between any the groups.
ANOVA One-Way Analysis of Variance	Group 1	Group 2	Group 3	Group 4	P-value	ANOVA One-Way Analysis of Variance
ASVs	% of sequence in El Andalous superficial soil	% of sequences in Alsobahi superficial soil	% of sequences in Wagga superficial soil	% of sequences in Port Sudan superficial soil
associated to eumycetoma	12.74,0.87,3.46,4.07	3.95,3.80,2.14,5.60,0.50	27.05,5.6,4.55	1.18,0.26	0.226568	No significant difference between any the groups.
One-way ANOVA and Tukey's HSD	Group 1	Group 2	Group 3	Group 4	P-value	Tukey's HSD (alpha=0.05):
ASV	El Andalous n° soil sequences	Alsobahi soil sequences	Wagga-Kassala	Port Sudan suburb
M.mycetomatis	24,33,0,236	309,702,108,0,121	0-0-0	0-0	0.1494	No significant difference between any two groups.
M.mycetomatis	24,33,0,236	309,702,108,0,121	-	-	0.352082	No significant difference between any two groups.
M.fahalii	0,0,32,0	12,0,0,0,0	4,9,112	0-0	0.3037	No significant difference between any two groups.
E. rostratum	332,587,193,293	55,0,0,30,92	19,15,240	0-0	0.0064	|Group1-Group2|=315.85 (p=0.0079); |Group1-Group3|=259.9167 (p=0.0499); |Group1-Group4|=351.25 (p=0.0196);
C. lunata	779,306,132,609	73,32,0,28,674	54,214,0	0-0	0.162703	No significant difference between any two groups.
Curvularia spp	967,1479,1314,1095	96,64,5,199,1309	136-269-69	0-0	0.00751	|Group1-Group2|=879.15 (p=0.0239); |Group1-Group3|=1055.75 (p=0.0176); |Group1-Group4|=1213.75 (p=0.0162);
Fusarium spp	20,468,112,10	8,0,5,0,63	958,1198,136	0-0	0.01913	|Group2-Group3|=748.8 (p=0.0177);
Bipolaris spp	14,0,0,5	0,0,0,0,0	18686,35869,2585	0-0	0.020856	|Group1-Group3|=19043.1667 (p=0.0315); |Group2-Group3|=19046.6667 (p=0.0247);
Alternaria spp	706,152,129,78	0,6,0,0,210	42,161,14	16.25	0.26918	No significant difference between any two groups.
Cladosporum spp	2109,152,160,78	0,0,0,0,220	597,790,118,	145.47	0.43902	No significant difference between any two groups.
